# Supplementary material for: Genome-scale comparison and constraint-based metabolic reconstruction of the facultative anaerobic Fe(III)-reducer Rhodoferax ferrireducens
Source: BMC Genomics. 2009 Sep 22;10:447. doi: 10.1186/1471-2164-10-447 (PMC2755013; doi:10.1186/1471-2164-10-447)
Supplement: Additional file 1 — List of reactions, genes and metabolites included in the R. ferrireducens in silico model. This spreadsheet includes a detailed list of all the reactions included in the model: intracelullar reactions, exchange reactions and biomass equation. [file 1471-2164-10-447-S1.XLS]

## Sheet: SupTable4
Additional file 1 - List of reactions, genes and metabolites included in the R. ferrireducens in silico model
List of intracellular reactions
Abbreviation	Name	Equation	Confidence	Subsystem	Gene	Protein
ALATA_L	L-alanine transaminase	[c] : akg + ala-L <==> glu-L + pyr	2	Alanine and Aspartate Metabolism	Rfer_1911	Alt1
ASNN	L-asparaginase	[c] : asn-L + h2o --> asp-L + nh4	3	Alanine and Aspartate Metabolism	Rfer_2993, Rfer_3101	YbiK, AnsB
ASNS1	asparagine synthase (glutamine-hydrolysing)	[c] : asp-L + atp + gln-L + h2o --> amp + asn-L + glu-L + h + ppi	3	Alanine and Aspartate Metabolism	Rfer_0669, Rfer_3652, Rfer_0671	AsnB1, AsnB, Asn2
ASPT	L-aspartase	[c] : asp-L --> fum + nh4	3	Alanine and Aspartate Metabolism	Rfer_3846	AspA
ASPTRS	Aspartyl-tRNA synthetase	[c] : asp-L + atp + trnaasp --> amp + asptrna + ppi	3	Alanine and Aspartate Metabolism	Rfer_1297	AspS
DAAD	D-Amino acid dehydrogenase	[c] : ala-D + fad + h2o --> fadh2 + nh4 + pyr	3	Alanine and Aspartate Metabolism	Rfer_1987	DadA
ALARi	alanine racemase (irreversible)	[c] : ala-L --> ala-D	3	Alanine Metabolism	Rfer_0488	DadX
ALATRS	Alanyl-tRNA synthetase	[c] : ala-L + atp + trnaala --> alatrna + amp + ppi	3	Alanine Metabolism	Rfer_0590	AlaS
A5PISO	arabinose-5-phosphate isomerase	[c] : ru5p-D <==> ara5p	3	Alternate Carbon Metabolism	Rfer_4237	ArpI
AB6PGH	Arbutin 6-phosphate glucohydrolase	[c] : arbt6p + h2o --> g6p + hqn	3	Alternate Carbon Metabolism	Rfer_1111, Rfer_1102	BglA1, BglA
ACALDi	acetaldehyde dehydrogenase (acetylating)	[c] : acald + coa + nad --> accoa + h + nadh	3	Alternate Carbon Metabolism	Rfer_0455	MhpF
ACCOAL	acetate-CoA ligase (ADP-forming)	[c] : atp + coa + ppa --> adp + pi + ppcoa	3	Alternate Carbon Metabolism	Rfer_2322	PrpE
ALCD19	alcohol dehydrogenase (glycerol)	[c] : glyald + h + nadh <==> glyc + nad	3	Alternate Carbon Metabolism	Rfer_0121	AdhC
ALCD2x	alcohol dehydrogenase (ethanol: NAD)	[c] : etoh + nad <==> acald + h + nadh	3	Alternate Carbon Metabolism	Rfer_2865	Adh4
AMALT1	Amylomaltase (maltotriose)	[c] : malt + malttr --> glc-D + maltttr	3	Alternate Carbon Metabolism	Rfer_2156, Rfer_0514	MalQ1, MalQ
AMALT2	Amylomaltase (maltotetraose)	[c] : malt + maltttr --> glc-D + maltpt	3	Alternate Carbon Metabolism	Rfer_2156, Rfer_0514	MalQ1, MalQ
AMALT3	Amylomaltase (maltopentaose)	[c] : malt + maltpt --> glc-D + malthx	3	Alternate Carbon Metabolism	Rfer_2156, Rfer_0514	MalQ1, MalQ
AMALT4	Amylomaltase (maltohexaose)	[c] : malt + malthx --> glc-D + malthp	3	Alternate Carbon Metabolism	Rfer_2156, Rfer_0514	MalQ1, MalQ
DD6PGA	2-dehydro-3-deoxy-6-phosphogalactonate aldolase	[c] : 2dh3dgal6p --> g3p + pyr	3	Alternate Carbon Metabolism	Rfer_0951, Rfer_0950	DgoA2, DgoA1
FCLPA	L-fuculose 1-phosphate aldolase	[c] : fc1p <==> dhap + lald-L	3	Alternate Carbon Metabolism	Rfer_3750	FucA
GALCTND	galactonate dehydratase	[c] : galctn-D --> 2dh3dgal + h2o	3	Alternate Carbon Metabolism	Rfer_0951, Rfer_0950	DgoA1, DgoA2
GALU	UTP-glucose-1-phosphate uridylyltransferase	[c] : g1p + h + utp <==> ppi + udpg	2	Alternate Carbon Metabolism	Rfer_0712	GtaB
GLCRAL	5-dehydro-4-deoxyglucarate aldolase	[c] : 5d4dglcr --> 2h3opp + pyr	2	Alternate Carbon Metabolism	Rfer_1241	GarL
GLYCTO2	Glycolate oxidase	[c] : glyclt + ubq8 --> glx + ubq8h2	3	Alternate Carbon Metabolism	Rfer_0606+Rfer_0481	GlcDF
GLYCTO3	Glycolate oxidase	[c] : glyclt + mqn8 --> glx + mql8	3	Alternate Carbon Metabolism	Rfer_0606+Rfer_0481	GlcDF
GLYCTO4	Glycolate oxidase	[c] : 2dmmq8 + glyclt --> 2dmmql8 + glx	3	Alternate Carbon Metabolism	Rfer_0606+Rfer_0481	GlcDF
GNK	gluconokinase	[c] : atp + glcn-D --> 6pgc + adp + h	2	Alternate Carbon Metabolism	Rfer_0956	IdnK
HOXVA	4-hydroxy-2-oxovalerate aldolase	[c] : 4h2oxv --> acald + pyr	3	Alternate Carbon Metabolism	Rfer_0454	MhpE
HPYRRx	hydroxypyruvate reductase	[c] : h + hpyr + nadh --> glyc-R + nad	3	Alternate Carbon Metabolism	Rfer_3829	YcdW
HPYRRy	hydroxypyruvate reductase	[c] : h + hpyr + nadph --> glyc-R + nadp	3	Alternate Carbon Metabolism	Rfer_3829	YcdW
HXAD	Hexosaminidase	[c] : chitob + h2o --> (2) acgam	3	Alternate Carbon Metabolism	Rfer_1754	NagZ
LACZ	lactase	[c] : h2o + lcts --> gal + glc-D	3	Alternate Carbon Metabolism	Rfer_1113	BglX
LCAD	lactaldehyde dehydrogenase	[c] : h2o + lald-L + nad <==> (2) h + lac-L + nadh	3	Alternate Carbon Metabolism	Rfer_0121, Rfer_2866	AldB, AdhC
MICITH	2-methylisocitrate hydratase	[c] : 2mcacn + h2o --> micit	3	Alternate Carbon Metabolism	Rfer_1806, Rfer_2366	AcnA, AcnB
MLTP1	Maltodextrin phosphorylase (maltopentaose)	[c] : maltpt + pi <==> g1p + maltttr	2	Alternate Carbon Metabolism	Rfer_3895	MalP
MLTP2	Maltodextrin phosphorylase (maltohexaose)	[c] : malthx + pi <==> g1p + maltpt	2	Alternate Carbon Metabolism	Rfer_3895	MalP
MLTP3	Maltodextrin phosphorylase (maltoheptaose)	[c] : malthp + pi <==> g1p + malthx	2	Alternate Carbon Metabolism	Rfer_3895	MalP
MME	methylmalonyl-CoA epimerase	[c] : mmcoa-R <==> mmcoa-S	1	Alternate Carbon Metabolism
MMM	methylmalonyl-CoA mutase	[c] : mmcoa-R --> succoa	3	Alternate Carbon Metabolism	Rfer_3612	MutAB
MMM2	Methylmalonyl-CoA mutase	[c] : succoa --> mmcoa-R	3	Alternate Carbon Metabolism	Rfer_2805	Sbm
PGLYCP	phosphoglycolate phosphatase	[c] : 2pglyc + h2o --> glyclt + pi	2	Alternate Carbon Metabolism	Rfer_2829, Rfer_3611	Gph, Gph2
PGMT	phosphoglucomutase	[c] : g1p <==> g6p	3	Alternate Carbon Metabolism	Rfer_1145	Pgmec
PMANM	phosphomannomutase	[c] : man1p <==> man6p	3	Alternate Carbon Metabolism	Rfer_2999	CpsG
PPCSCT	Propanoyl-CoA: succinate CoA-transferase	[c] : ppcoa + succ --> ppa + succoa	3	Alternate Carbon Metabolism	Rfer_1216	YgfH
PTA2	Phosphate acetyltransferase	[c] : pi + ppcoa --> coa + ppap	3	Alternate Carbon Metabolism	Rfer_0262	Pta
TRE6PP	trehalose-phosphatase	[c] : h2o + tre6p --> pi + tre	2	Alternate Carbon Metabolism	Rfer_2155	OtsB
TRE6PS	alpha,alpha-trehalose-phosphate synthase (UDP-forming)	[c] : g6p + udpg --> h + tre6p + udp	3	Alternate Carbon Metabolism	Rfer_2163	OtsA
ACGK	acetylglutamate kinase	[c] : acglu + atp --> acg5p + adp	3	Amino Acid Metabolism	Rfer_3524	ArgB
ACOTA	acetylornithine transaminase	[c] : acorn + akg <==> acg5sa + glu-L	3	Amino Acid Metabolism	Rfer_2121	ArgD
ADCL	4-aminobenzoate synthase	[c] : 4adcho --> 4abz + h + pyr	3	Amino Acid Metabolism	Rfer_3314	PabABC
ADCS	4-amino-4-deoxychorismate synthase	[c] : chor + gln-L --> 4adcho + glu-L	3	Amino Acid Metabolism	Rfer_3314	PabABC
AGPR	N-acetyl-g-glutamyl-phosphate reductase	[c] : acg5sa + nadp + pi <==> acg5p + h + nadph	2	Amino Acid Metabolism	Rfer_3946	ArgC
AHC	adenosylhomocysteinase	[c] : ahcys + h2o <==> adn + hcys-L	3	Amino Acid Metabolism	Rfer_0652	AhcY
ANPRT	anthranilate phosphoribosyltransferase	[c] : anth + prpp --> ppi + pran	3	Amino Acid Metabolism	Rfer_3602	TrpD
ANS1	anthranilate synthase	[c] : chor + gln-L --> anth + glu-L + h + pyr	3	Amino Acid Metabolism	Rfer_3607, Rfer_3605	TrpE+TrpG
ARGTRS	Arginyl-tRNA synthetase	[c] : arg-L + atp + trnaarg --> amp + argtrna + ppi	3	Amino Acid Metabolism	Rfer_0773	ArgS
ASPK	aspartate kinase	[c] : asp-L + atp <==> 4pasp + adp	3	Amino Acid Metabolism	Rfer_1353	AspK
ASPTA1	aspartate transaminase	[c] : akg + asp-L <==> glu-L + oaa	3	Amino Acid Metabolism	Rfer_0881	AspB2
ATPPRT	ATP phosphoribosyltransferase	[c] : atp + prpp --> ppi + prbatp	3	Amino Acid Metabolism	Rfer_2945	HisG2
CHORM	chorismate mutase	[c] : chor --> pphn	3	Amino Acid Metabolism	Rfer_1569	PheA
CRET	creatininase	[c] : crtn + h2o --> creat	2	Amino Acid Metabolism	Rfer_3746	CreT
DHAD1	dihydroxy-acid dehydratase (2,3-dihydroxy-3-methylbutanoate)	[c] : 23dhmb --> 3mob + h2o	3	Amino Acid Metabolism	Rfer_0456, Rfer_1921	IlvD, IlvD1
DHAD2	Dihydroxy-acid dehydratase (2,3-dihydroxy-3-methylpentanoate)	[c] : 23dhmp --> 3mop + h2o	3	Amino Acid Metabolism	Rfer_0456, Rfer_1921	IlvD1, IlvD
G5SD	glutamate-5-semialdehyde dehydrogenase	[c] : glu5p + h + nadph --> glu5sa + nadp + pi	3	Amino Acid Metabolism	Rfer_0761	ProA
GLNTRS	Glutaminyl-tRNA synthetase	[c] : atp + gln-L + trnagln --> amp + glntrna + ppi	3	Amino Acid Metabolism	Rfer_1823	GlnS
GLU5K	glutamate 5-kinase	[c] : atp + glu-L --> adp + glu5p	3	Amino Acid Metabolism	Rfer_1271	ProB
GLUR	glutamate racemase	[c] : glu-D <==> glu-L	3	Amino Acid Metabolism	Rfer_2597	MurI
GLUTRR	glutamyl-tRNA reductase	[c] : glutrna + h + nadph --> glu1sa + nadp + trnaglu	3	Amino Acid Metabolism	Rfer_1281	HemA
HISTD	histidinol dehydrogenase	[c] : h2o + histd + (2) nad --> (3) h + his-L + (2) nadh	3	Amino Acid Metabolism	Rfer_2946	HisD
HISTP	histidinol-phosphatase	[c] : h2o + hisp --> histd + pi	2	Amino Acid Metabolism	Rfer_3694	HisJ
HSAT	Acetyl-CoA:L-homoserine O-acetyltransferase	[c] : accoa + hom-L <==> achms + coa	3	Amino Acid Metabolism	Rfer_0406	MetA1
HSDy	homoserine dehydrogenase (NADPH)	[c] : hom-L + nadp <==> aspsa + h + nadph	3	Amino Acid Metabolism	Rfer_1912	Hom
HSTPT	histidinol-phosphate transaminase	[c] : glu-L + imacp --> akg + h + hisp	3	Amino Acid Metabolism	Rfer_2947, Rfer_1409	HisC, HisC1
IG3PS	Imidazole-glycerol-3-phosphate synthase	[c] : gln-L + prlp --> aicar + eig3p + glu-L + (2) h	3	Amino Acid Metabolism	Rfer_2949+Rfer_2951	HisF
IGPDH	imidazoleglycerol-phosphate dehydratase	[c] : eig3p + h --> h2o + imacp	3	Amino Acid Metabolism	Rfer_2948	HisB
IGPS	indole-3-glycerol-phosphate synthase	[c] : 2cpr5p + h --> 3ig3p + co2 + h2o	3	Amino Acid Metabolism	Rfer_3601	TrpC
IPMD	3-isopropylmalate dehydrogenase	[c] : 3c2hmp + nad --> 3c4mop + h + nadh	3	Amino Acid Metabolism	Rfer_1793	LeuB
IPPS	2-isopropylmalate synthase	[c] : 3mob + accoa + h2o --> 3c3hmp + coa + h	3	Amino Acid Metabolism	Rfer_2345	LeuA
KARA1	ketol-acid reductoisomerase (2,3-dihydroxy-3-methylbutanoate)	[c] : 23dhmb + nadp <==> alac-S + h + nadph	3	Amino Acid Metabolism	Rfer_3324	IlvC
KARA2	ketol-acid reductoisomerase (2-Acetolactate)	[c] : 2ahbut + h + nadph <==> 23dhmp + nadp	3	Amino Acid Metabolism	Rfer_3324	IlvC
METACH	O-Acetyl-L-homoserine acetate-lyase (adding methanethiol)	[c] : achms + h2s <==> ac + hcys-L	3	Amino Acid Metabolism	Rfer_3160, Rfer_1327	MetAC1, MetAC
METSR-S1	L-methionine-S-oxide reductase (trdrd)	[c] : metox + trdrd --> h2o + met-L + trdox	2	Amino Acid Metabolism	Rfer_2598	MsrA
METSR-S2	L-methionine S-oxide reductase (H2O2)	[c] : h2o2 + met-L --> h2o + metox	2	Amino Acid Metabolism	Rfer_2598	MsrA
NTRIRx	nitrite reductase (NADH)	[c] : (4) h + (3) nadh + no2 --> h2o + (3) nad + nh4oh	3	Amino Acid Metabolism	Rfer_2558, Rfer_2557	NirD+NirB
NTRIRy	nitrite reductase (NADPH)	[c] : (4) h + (3) nadph + no2 --> h2o + (3) nadp + nh4oh	3	Amino Acid Metabolism	Rfer_2558, Rfer_2557	NirD+NirB
OCBT	ornithine carbamoyltransferase	[c] : cbp + orn-L <==> citr-L + h + pi	3	Amino Acid Metabolism	Rfer_2120	ArgF
OMCDC	2-Oxo-4-methyl-3-carboxypentanoate decarboxylation	[c] : 3c4mop + h --> 4mop + co2	3	Amino Acid Metabolism	Rfer_1793	LeuB
ORNTAC	ornithine transacetylase	[c] : acorn + glu-L <==> acglu + orn-L	3	Amino Acid Metabolism	Rfer_2910	ArgJ
P5CRy	pyrroline-5-carboxylate reductase	[c] : 1pyr5c + (2) h + nadph --> nadp + pro-L	3	Amino Acid Metabolism	Rfer_3679	ProG
PAPSR	phosphoadenylyl-sulfate reductase (thioredoxin)	[c] : paps + trdrd --> (2) h + pap + so3 + trdox	2	Amino Acid Metabolism	Rfer_2458	CysH
PPND	prephenate dehydrogenase	[c] : nad + pphn --> 34hpp + co2 + nadh	3	Amino Acid Metabolism	Rfer_1568	TyrA
PPNDH	prephenate dehydratase	[c] : h + pphn --> co2 + h2o + phpyr	3	Amino Acid Metabolism	Rfer_1569	PheA
PRAI	phosphoribosylanthranilate isomerase	[c] : pran <==> 2cpr5p	2	Amino Acid Metabolism	Rfer_1789	TrpF
PRAMPC	phosphoribosyl-AMP cyclohydrolase	[c] : h + h2o + prbamp --> prfp	2	Amino Acid Metabolism	Rfer_2952	HisI
PRATPP	phosphoribosyl-ATP pyrophosphatase	[c] : h2o + prbatp --> h + ppi + prbamp	2	Amino Acid Metabolism	Rfer_2953	HisE
PRMICI	1-(5-phosphoribosyl)-5-[(5-phosphoribosylamino)methylideneamino)imidazole-4-carboxamide isomerase	[c] : prfp <==> prlp	3	Amino Acid Metabolism	Rfer_2950	HisA
SACCD2	saccharopine dehydrogenase (NAD, L-lysine forming)	[c] : Lsacchrp + h2o + nad <==> akg + h + lys-L + nadh	3	Amino Acid Metabolism	Rfer_4206	Lys1
SDPTA	succinyldiaminopimelate transaminase	[c] : akg + sl26da <==> glu-L + sl2a6o	3	Amino Acid Metabolism	Rfer_2121	ArgD
SERAT	serine O-acetyltransferase	[c] : accoa + ser-L <==> acser + coa	3	Amino Acid Metabolism	Rfer_2890	CysE
SHSL1	O-succinylhomoserine lyase (L-cysteine)	[c] : cys-L + suchms --> cysth-L + h + succ	3	Amino Acid Metabolism	Rfer_2682	MetB
THRLAD	L-allo-threonine aldolase	[c] : thr-LA --> acald + gly	3	Amino Acid Metabolism	Rfer_3604	LtaA
THRS	threonine synthase	[c] : h2o + phom --> pi + thr-L	3	Amino Acid Metabolism	Rfer_1913	ThrC
TRPS1	tryptophan synthase (indoleglycerol phosphate)	[c] : 3ig3p + ser-L --> g3p + h2o + trp-L	3	Amino Acid Metabolism	Rfer_1787+Rfer_1788, Rfer_1328+Rfer_1787	TrpAB1, TrpAB
TRPTRS	Tryptophanyl-tRNA synthetase	[c] : atp + trnatrp + trp-L --> amp + ppi + trptrna	2	Amino Acid Metabolism	Rfer_3240	TrpS
TYRTRS	Tyrosyl-tRNA synthetase	[c] : atp + trnatyr + tyr-L --> amp + ppi + tyrtrna	3	Amino Acid Metabolism	Rfer_0728	TyrS
ALAD_L	L-alanine dehydrogenase	[c] : ala-L + h2o + nad --> h + nadh + nh4 + pyr	3	Amino acids and related molecules	Rfer_4054	Ald
ARGN	arginase	[c] : arg-L + h2o --> orn-L + urea	3	Amino acids and related molecules	Rfer_3884	RocF
CYSTGL	cystathionine g-lyase	[c] : cysth-L + h2o --> 2obut + cys-L + nh4	3	Amino acids and related molecules	Rfer_3649	YrhB
DAAOP	D-alanyl-aminopeptidase	[e] : alaala + h2o --> (2) ala-D	3	Amino acids and related molecules	Rfer_3107	DppA
FMETDF	formylmethionine deformylase	[c] : fmet + h2o --> for + met-L	2	Amino acids and related molecules	Rfer_3860, Rfer_2202	Def1, Def
GGTAe2	gamma-glutamyltransferase	[e] : gthrd + h2o --> cgly + glu-L	3	Amino acids and related molecules	Rfer_3386	Ggt
LYSAM	lysine 2,3-aminomutase	[c] : lys-L <==> 36dahx	3	Amino acids and related molecules	Rfer_3891	KamA
MMSAD2	methylmalonate-semialdehyde dehydrogenase (propanol)	[c] : coa + nad + ppal --> h + nadh + ppcoa	3	Amino acids and related molecules	Rfer_0372	MmsA
MMSAD3	methylmalonate-semialdehyde dehydrogenase (malonic semialdehyde)	[c] : coa + msa + nad --> accoa + co2 + nadh	3	Amino acids and related molecules	Rfer_0372	MmsA
MMSDHir	methylmalonate-semialdehyde dehydrogenase (acylating)	[c] : coa + mmalsa-S + nad --> co2 + nadh + ppcoa	3	Amino acids and related molecules	Rfer_0372	MmsA
MTRI	5-methylthioribose-1-phosphate isomerase	[c] : 5mdr1p <==> 5mdru1p	3	Amino acids and related molecules	Rfer_3749	YkrS
PGCDr	phosphoglycerate dehydrogenase	[c] : 3pg + nad <==> 3php + h + nadh	2	Amino acids and related molecules	Rfer_1248, Rfer_1867	SerA
UREA2	urease	[c] : (2) h + h2o + urea --> co2 + (2) nh4	2	Amino acids and related molecules	Rfer_3399+Rfer_3400+Rfer_3402	UreABC
ICL	Isocitrate lyase	[c] : icit --> glx + succ	3	Anaplerotic reactions	Rfer_1335	AceA
MALS	malate synthase	[c] : accoa + glx + h2o --> coa + h + mal-L	3	Anaplerotic reactions	Rfer_3581	GlcB
ME2	malic enzyme (NADP)	[c] : mal-L + nadp --> co2 + nadph + pyr	3	Anaplerotic reactions	Rfer_1424, Rfer_0093	Mae
PPA	inorganic diphosphatase	[c] : h2o + ppi --> h + (2) pi	3	Anaplerotic reactions	Rfer_1473	Ppa
PPC	phosphoenolpyruvate carboxylase	[c] : co2 + h2o + pep --> h + oaa + pi	3	Anaplerotic reactions	Rfer_1714	Ppc
ABTA	4-aminobutyrate transaminase	[c] : 4abut + akg --> glu-L + sucsal	3	Arginine and Proline Metabolism	Rfer_0592	GabT
ACGS	N-acetylglutamate synthase	[c] : accoa + glu-L --> acglu + coa + h	3	Arginine and Proline Metabolism	Rfer_2105	ArgA
ADMDC	Adenosylmethionine decarboxylase	[c] : amet + h <==> ametam + co2	1	Arginine and Proline Metabolism
AGMT	agmatinase	[c] : agm + h2o --> ptrc + urea	3	Arginine and Proline Metabolism	Rfer_0597, Rfer_0346	SpeB2, SpeB
ARGDC	arginine decarboxylase	[c] : arg-L + h --> agm + co2	3	Arginine and Proline Metabolism	Rfer_2126	AdiA
ARGSL	argininosuccinate lyase	[c] : argsuc <==> arg-L + fum	3	Arginine and Proline Metabolism	Rfer_1710	ArgH
ARGSS	argininosuccinate synthase	[c] : asp-L + atp + citr-L --> amp + argsuc + h + ppi	3	Arginine and Proline Metabolism	Rfer_2689	ArgG
CBPS	carbamoyl-phosphate synthase (glutamine-hydrolysing)	[c] : (2) atp + gln-L + h2o + hco3 --> (2) adp + cbp + glu-L + (2) h + pi	3	Arginine and Proline Metabolism	Rfer_2004+Rfer_2006	Car
DKMPPD2	2,3-diketo-5-methylthio-1-phosphopentane degradation reaction	[c] : dkmpp + (3) h2o --> 2kmb + for + (6) h + pi	1	Arginine and Proline Metabolism
G5SADs	L-glutamate 5-semialdehyde dehydratase (spontaneous)	[c] : glu5sa <==> 1pyr5c + h + h2o	1	Arginine and Proline Metabolism
GGLUGABDH	gammaglutamyl-gamma-aminobutyraldehyde dehydrogenase	[c] : ggluaba + h2o + nadp --> ggluabt + (2) h + nadph	3	Arginine and Proline Metabolism	Rfer_0986, Rfer_3585, Rfer_0356	PuuC2, PuuC3, PuuC
GGLUGABH	gammaglutamyl-gamma-aminobutyrate hydrolase	[c] : ggluabt + h2o --> 4abut + glu-L	3	Arginine and Proline Metabolism	Rfer_0349	PuuD
GGLUPTO	gammaglutamyl putrescine oxidase	[c] : ggluptrc + h2o + o2 --> ggluaba + h2o2 + nh4	3	Arginine and Proline Metabolism	Rfer_0347	PuuB
GGLUPTS	gammaglutamyl putrescine synthetase	[c] : atp + glu-L + ptrc --> adp + ggluptrc + h + pi	3	Arginine and Proline Metabolism	Rfer_0350	PuuA
MDRPD	5-Methylthio-5-deoxy-D-ribulose 1-phosphate dehydratase	[c] : 5mdru1p --> dkmpp + h2o	1	Arginine and Proline Metabolism	Rfer_0980	YkrY
MTRK	5-methylthioribose kinase	[c] : 5mtr + atp --> 5mdr1p + adp + h	1	Arginine and Proline Metabolism
P5CD	1-pyrroline-5-carboxylate dehydrogenase	[c] : 1pyr5c + (2) h2o + nad --> glu-L + h + nadh	3	Arginine and Proline Metabolism	Rfer_2811	PutAec
PRO1z	proline oxidase	[c] : fad + pro-L --> 1pyr5c + fadh2 + h	3	Arginine and Proline Metabolism	Rfer_2811	PutAec
SPMS	spermidine synthase	[c] : ametam + ptrc --> 5mta + h + spmd	1	Arginine and Proline Metabolism
SSALy	succinate-semialdehyde dehydrogenase (NADP)	[c] : h2o + nadp + sucsal --> (2) h + nadph + succ	3	Arginine and Proline Metabolism	Rfer_0880, Rfer_0598	GabD, GabD2
UNK3	2-keto-4-methylthiobutyrate transamination	[c] : 2kmb + glu-L --> akg + met-L	1	Arginine and Proline Metabolism
3HOPCD	3-hydroxypimeloyl-CoA dehydrogenase	[c] : 3hpimcoa + nad <==> 3opimcoa + h + nadh	3	Aromatic Compound degradation	Rfer_2272	Acd
4HBTE	4-hydroxybenzoyl-CoA thioesterase	[c] : 4hbcoa + h2o <==> 4hbz + coa + h	2	Aromatic Compound degradation	Rfer_0270	Hbzt
4HBZR	4-hydroxybenzoylCoA reducatse	[c] : 4hbcoa + fdxr-4:2 + (2) h --> benzcoa + fdxo-4:2 + h2o	1	Aromatic Compound degradation
BCOALIG	benzoate CoA ligase	[c] : atp + bz + coa <==> amp + benzcoa + ppi	2	Aromatic Compound degradation	Rfer_3454, Rfer_0216	BclA, BclA1
BCR	benzoylCoA reductase	[c] : (2) atp + benzcoa + (2) h2o + nadh <==> (2) adp + ch15deccoa + h + nad + (2) pi	2	Aromatic Compound degradation	Rfer_2850	BamB
BZSCD	benzylsuccinyl-CoA dehydrogenase	[c] : bzsuccoa + fad <==> fadh2 + phitcoa	3	Aromatic Compound degradation	Rfer_3689	BbsG
BZSCT	benzylsuccinate CoA-transferase	[c] : bzsucc + succoa <==> bzsuccoa + succ	2	Aromatic Compound degradation	Rfer_4167+Rfer_4069	BbsEF
CHDCCH	Cyclohexa-1,5-dienecarbonyl-CoA hydro-lyase	[c] : ch15deccoa + h2o <==> 6hch1eccoa	2	Aromatic Compound degradation	Rfer_4068	Dch
GCOAD	glutaryl-CoA dehydrogenase	[c] : glutcoa + nadp --> b2coa + co2 + nadph	2	Aromatic Compound degradation	Rfer_4070	AcdA5
HOCCD	6-hydroxycyclohex-1-ene-1-carbonyl CoA dehydrogenase	[c] : 6hch1eccoa + nad <==> 6occhcoa + h + nadh	2	Aromatic Compound degradation	Rfer_2783	Had
OCHCCH	6-oxo-cyclohex-1-ene-carbonyl-CoA hydrolase	[c] : 6occhcoa + (2) h2o <==> 3hpimcoa + h	2	Aromatic Compound degradation	Rfer_2591	Oah
OGCOAAT	oxopimelylcoa:glutarylcoa acyltransferase	[c] : 3opimcoa + coa <==> accoa + glutcoa	1	Aromatic Compound degradation
PACCOAL	phenylacetate-CoA ligase	[c] : atp + coa + pheac --> amp + phaccoa + ppi	3	Aromatic Compound degradation	Rfer_0676	PaaK2
ASNTRS	Asparaginyl-tRNA synthetase	[c] : asn-L + atp + trnaasn --> amp + asntrna + ppi	1	Asparagine Metabolism
4CHOAHL	4-Carboxy-4-hydroxy-2-oxoadipate hydrolase	[c] : 4chccm + h2o <==> 4choa	1	Benzoate Degradation
4CHSDH	4-carboxy-2-hydroxymuconate-6-semialdehyde dehydrogenase	[c] : 4chms + h2o + nadp <==> 4chccm + (2) h + nadph	3	Benzoate Degradation	Rfer_0329	LigC
4HMOGA	4-hydroxy-4-methyl-2-oxoglutarate aldolase	[c] : 4choa <==> oaa + pyr	3	Benzoate Degradation	Rfer_0337	LigK
APYRH	3-Fumarylpyruvate acylhydrolase	[c] : 3fpyr + h2o --> fum + h + pyr	3	Benzoate Degradation	Rfer_2567	P_3.7.1.5
CMCI	3-carboxy-cis,cis-muconate cycloisomerase	[c] : 2c25dho <==> 3cmuc + h	3	Benzoate Degradation	Rfer_0014	PcaB
HBZ3MO	4-hydroxybenzoate 3-monooxygenase	[c] : 4hbz + h + nadph + o2 --> 34dhbz + h2o + nadp	3	Benzoate Degradation	Rfer_0339	PobA
PC45DO	protocatechuate 4,5-oxidoreductase	[c] : 34dhbz + o2 <==> 4chms + h	3	Benzoate Degradation	Rfer_0330, Rfer_0331	LigB+LigA
CDPGD	CDP-glucose 4,6-dehydratase	[c] : cdpglc <==> cdpddg + h2o	3	Carbohydrate Metabolism	Rfer_1251	DdhB
GLXCBL	glyoxalate carboligase	[c] : (2) glx + h --> 2h3opp + co2	2	Carbohydrate Metabolism
GLYCK	glycerate kinase	[c] : atp + glyc-R --> 3pg + adp + h	2	Carbohydrate Metabolism
PRKIN	Phosphoribulokinase	[c] : atp + ru5p-D --> adp + h + rb15bp	3	Carbohydrate Metabolism	Rfer_1392	Prk
SBDH	L-sorbosone dehydrogenase	[c] : nadp + sbt6p --> h + nadph + srb1p	2	Carbohydrate Metabolism	Rfer_2727	Sodh
TRES	Trehalose synthase	[c] : malt <==> tre	3	Carbohydrate Metabolism	Rfer_2160	TreS
BG(CELLB)	beta-glucosidase (cellobiose)	[e] : cellb + h2o --> (2) glc-D	2	Carbohydrates and related molecuels	Rfer_1113	BglX
ACKr	acetate kinase	[c] : ac + atp <==> actp + adp	3	Carbohydrates and related molecules	Rfer_2975	AckA
ACS2	acetyl-CoA synthase (propionate)	[c] : atp + coa + ppa --> amp + ppcoa + ppi	3	Carbohydrates and related molecules	Rfer_0388	AcsA
FRUK	fructokinase	[c] : atp + fru --> adp + f6p + h	3	Carbohydrates and related molecules	Rfer_0963, Rfer_1904	MtlZ, YdjE
GALCTD	galactarate dehydratase	[c] : galctr-D --> 5d4dglcr + h2o	3	Carbohydrates and related molecules	Rfer_1027	YcbH
GBEZY	1,4-alpha-glucan branching enzyme	[c] : 14glun --> glycogen	3	Carbohydrates and related molecules	Rfer_2162	GlgB
ME1x_D	D-malate dehydrogenase (NAD)	[c] : mal-D + nad --> co2 + nadh + pyr	2	Carbohydrates and related molecules	Rfer_0440	YcsA
MNNH	D-mannonate hydrolyase	[c] : mana --> 2ddglcn + h2o	3	Carbohydrates and related molecules	Rfer_0947	UxuA
OCOAT1r	3-oxoacid CoA-transferase (Succinyl-CoA: acetoacetate)	[c] : acac + succoa <==> aacoa + succ	3	Carbohydrates and related molecules	Rfer_1035+Rfer_1036, Rfer_2634+Rfer_2635	ScoAB
PBUTT	phosphate butyryltransferase	[c] : btcoa + pi <==> butpi + coa	2	Carbohydrates and related molecules	Rfer_2974	Ptb
PPAK	Propionate kinase	[c] : adp + ppap <==> atp + ppa	3	Carbohydrates and related molecules	Rfer_2975	AckA
PPCOAC	Propionyl-CoA carboxylase	[c] : atp + hco3 + ppcoa --> adp + h + mmcoa-S + pi	3	Carbohydrates and related molecules	Rfer_2803, Rfer_3832	YngE, YqjD
SUCD1	succinate dehydrogenase	[c] : fad + succ <==> fadh2 + fum	2	Carbohydrates and related molecules	Rfer_1799+Rfer_1801+Rfer_1798+Rfer_1800	Sdh
AACPS3	acyl-[acyl-carrier-protein] synthetase (n-C16:0)	[c] : ACP + atp + hdca --> amp + palmACP + ppi	1	Cell Envelope Biosynthesis
AGMHE	ADP-D-glycero-D-manno-heptose epimerase	[c] : adphep-D,D --> adphep-L,D	3	Cell Envelope Biosynthesis	Rfer_1561	RfaD
ALAALA	D-alanine-D-alanine ligase (reversible)	[c] : (2) ala-D + atp <==> adp + alaala + h + pi	3	Cell Envelope Biosynthesis	Rfer_3423	DdlB
DAGK_EC	Diacylglycerol kinase	[c] : (0.02) 12dgr_EC + atp --> adp + h + (0.02) pa_EC	1	Cell Envelope Biosynthesis
EDTXS1	Endotoxin Synthesis (lauroyl transferase)	[c] : ddcaACP + kdo2lipid4 --> ACP + kdo2lipid4L	2	Cell Envelope Biosynthesis	Rfer_3188	LpxL
EDTXS2	Endotoxin Synthesis (myristoyl transferase)	[c] : kdo2lipid4L + myrsACP --> ACP + lipa	2	Cell Envelope Biosynthesis	Rfer_3881	MsbB
ETHAAL	ethanolamine ammonia-lyase	[c] : etha --> acald + nh4	3	Cell Envelope Biosynthesis	Rfer_0586+Rfer_0587	EutBC
G1PACT	glucosamine-1-phosphate N-acetyltransferase	[c] : accoa + gam1p --> acgam1p + coa + h	3	Cell Envelope Biosynthesis	Rfer_1083	GlmUec
G1PTMT	glucose-1-phosphate thymidylyltransferase	[c] : dttp + g1p + h --> dtdpglc + ppi	3	Cell Envelope Biosynthesis	Rfer_2677	RfbA
GDMANE	GDP-4-dehydro-6-deoxy-D-mannose epimerase	[c] : gdpddm <==> gdpofuc	3	Cell Envelope Biosynthesis	Rfer_1235	Fcl
GDPMD	GDPmannose 4,6-dehydratase	[c] : gdpman --> gdpddm + h2o	3	Cell Envelope Biosynthesis	Rfer_1237	Gmd
GF6PTA	glutamine-fructose-6-phosphate transaminase	[c] : f6p + gln-L --> gam6p + glu-L	3	Cell Envelope Biosynthesis	Rfer_1074	GlmS
GMHEPAT	D-glycero-D-manno-hepose 1-phosphate adenyltransferase	[c] : atp + gmh1p + h --> adphep-D,D + ppi	2	Cell Envelope Biosynthesis	Rfer_1562+Rfer_4052	RfaEec
GMHEPK	D-glycero-D-manno-heptose 7-phosphate kinase	[c] : atp + gmh7p --> adp + gmh17bp + h	2	Cell Envelope Biosynthesis	Rfer_1562+Rfer_4052	RfaEec
GMHEPPA	D-glycero-D-manno-heptose 1,7-bisphosphate phosphatase	[c] : gmh17bp + h2o --> gmh1p + pi	1	Cell Envelope Biosynthesis
GOFUCR	GDP-4-oxo-L-fucose reductase	[c] : gdpofuc + h + nadph --> gdpfuc + nadp	3	Cell Envelope Biosynthesis	Rfer_1235	Fcl
KDOPP	3-deoxy-manno-octulosonate-8-phosphatase	[c] : h2o + kdo8p --> kdo + pi	2	Cell Envelope Biosynthesis	Rfer_4236	KdoP
LPADSS	Lipid A disaccaride synthase	[c] : lipidX + u23ga --> h + lipidAds + udp	3	Cell Envelope Biosynthesis	Rfer_2001	LpxB
LPSSYN_EC	Lipopolysaccharide synthesis (Ecoli)	[c] : (3) adphep-L,D + (2) cdpea + (3) ckdo + lipa + (2) udpg --> (3) adp + (2) cdp + (3) cmp + (10) h + lps_EC + (2) udp	2	Cell Envelope Biosynthesis	Rfer_2085, Rfer_2998, Rfer_0508	RfaG+RfaF+RfaC
MAN1PT2	mannose-1-phosphate guanylyltransferase (GDP)	[c] : gdp + h + man1p --> gdpman + pi	3	Cell Envelope Biosynthesis	Rfer_0711	ManC
MI1PP	myo-inositol 1-phosphatase	[c] : h2o + mi1p-D --> inost + pi	3	Cell Envelope Biosynthesis	Rfer_2892	SuhB
MOAT	3-deoxy-D-manno-octulosonic acid transferase	[c] : ckdo + lipidA --> cmp + h + kdolipid4	3	Cell Envelope Biosynthesis	Rfer_2997	KdtA
MOAT2	3-deoxy-D-manno-octulosonic acid transferase	[c] : ckdo + kdolipid4 --> cmp + h + kdo2lipid4	3	Cell Envelope Biosynthesis	Rfer_2997	KdtA
PAPPT3	phospho-N-acetylmuramoyl-pentapeptide-transferase (meso-2,6-diaminopimelate)	[c] : udcpp + ugmda --> uagmda + ump	3	Cell Envelope Biosynthesis	Rfer_3428	MraY
PEPT_EC	ethanolamine phosphotransferase	[c] : cmp + h + (0.02) pe_EC <==> (0.02) 12dgr_EC + cdpea	1	Cell Envelope Biosynthesis
PGAMT	phosphoglucosamine mutase	[c] : gam1p <==> gam6p	3	Cell Envelope Biosynthesis	Rfer_2013	MrsA
PPTGS	Peptidoglycan subunit synthesis	[c] : uaagmda --> h + peptido_EC + udcpdp	1	Cell Envelope Biosynthesis
S7PI	sedoheptulose 7-phosphate isomerase	[c] : s7p <==> gmh7p	2	Cell Envelope Biosynthesis	Rfer_3874	GmhA
TDPDRE	dTDP-4-dehydrorhamnose 3,5-epimerase	[c] : dtdpddg <==> dtdpddm	3	Cell Envelope Biosynthesis	Rfer_2678	RfbC
TDPDRR	dTDP-4-dehydrorhamnose reductase	[c] : dtdp6dm + nadp <==> dtdpddm + h + nadph	3	Cell Envelope Biosynthesis	Rfer_0714	RfbD
TDPGDH	dTDPglucose 4,6-dehydratase	[c] : dtdpglc --> dtdpddg + h2o	3	Cell Envelope Biosynthesis	Rfer_0715, Rfer_0656	RfbB1, RfbB
TDSK	Tetraacyldisaccharide 4'kinase	[c] : atp + lipidAds --> adp + h + lipidA	2	Cell Envelope Biosynthesis	Rfer_3155	LpxK
U23GAAT	UDP-3-O-(3-hydroxymyristoyl)glucosamine acyltransferase	[c] : 3htdACP + u3hga --> ACP + h + u23ga	3	Cell Envelope Biosynthesis	Rfer_1998	LpxD
UAAGDS	UDP-N-acetylmuramoyl-L-alanyl-D-glutamyl-meso-2,6-diaminopimelate synthetase	[c] : 26dap-M + atp + uamag --> adp + h + pi + ugmd	3	Cell Envelope Biosynthesis	Rfer_3430	MurEec
UACMAMO	UDP-N-acetyl-D-mannosamine oxidoreductase	[c] : h2o + (2) nad + uacmam --> (3) h + (2) nadh + uacmamu	3	Cell Envelope Biosynthesis	Rfer_0667	WecC2
UAGAAT	UDP-N-acetylglucosamine acyltransferase	[c] : 3htdACP + uacgam <==> ACP + u3aga	3	Cell Envelope Biosynthesis	Rfer_2000	LpxA
UAGDP	UDP-N-acetylglucosamine diphosphorylase	[c] : acgam1p + h + utp --> ppi + uacgam	3	Cell Envelope Biosynthesis	Rfer_1083	GlmUec
UAGPT3	UDP-N-acetylglucosamine-N-acetylmuramyl-(pentapeptide)pyrophosphoryl-undecaprenol N-acetylglucosamine transferase	[c] : uacgam + uagmda --> h + uaagmda + udp	3	Cell Envelope Biosynthesis	Rfer_3425	MurGec
UAMAS	UDP-N-acetylmuramoyl-L-alanine synthetase	[c] : ala-L + atp + uamr --> adp + h + pi + uama	3	Cell Envelope Biosynthesis	Rfer_3424	MurC
UAPGR	UDP-N-acetylenolpyruvoylglucosamine reductase	[c] : h + nadph + uaccg --> nadp + uamr	3	Cell Envelope Biosynthesis	Rfer_2691	MurB
UDCPDP	undecaprenyl-diphosphatase	[c] : h2o + udcpdp --> h + pi + udcpp	3	Cell Envelope Biosynthesis	Rfer_1829	BacA
UGMDDS	UDP-N-acetylmuramoyl-L-alanyl-D-glutamyl-meso-2,6-diaminopimeloyl-D-alanyl-D-alanine synthetase	[c] : alaala + atp + ugmd --> adp + h + pi + ugmda	3	Cell Envelope Biosynthesis	Rfer_3429	MurFec
UHGADA	UDP-3-0-acyl N-acetylglucosamine deacetylase	[c] : h2o + u3aga --> ac + u3hga	3	Cell Envelope Biosynthesis	Rfer_3414	LpxC
USHD	UDP-sugar hydrolase	[c] : h2o + u23ga --> (2) h + lipidX + ump	3	Cell Envelope Biosynthesis	Rfer_1344	LpxH
AACOR2	3-hydroxyacyl-CoA dehydrogenase (acetoacetyl-CoA)	[c] : aacoa + h + nadph <==> 3hbacoa + nadp	3	Central Metabolism	Rfer_2560	PhbB
ACOAH	acetyl-CoA hydrolase	[c] : accoa + h2o --> ac + coa + h	3	Central Metabolism	Rfer_0716	Ach2
ACTPASE	acylphosphatase	[c] : actp + h2o --> ac + h + pi	2	Central Metabolism	Rfer_1453	AcyP
ENO	enolase	[c] : 2pg <==> h2o + pep	3	Central Metabolism	Rfer_2650	Eno
FDH	formate dehydrogenase	[c] : for + nad --> co2 + nadh	2	Central Metabolism	Rfer_3260, Rfer_3261	FdhA+FdhB
G3PD1	glycerol-3-phosphate dehydrogenase (NAD)	[c] : glyc3p + nad <==> dhap + h + nadh	3	Central Metabolism	Rfer_1313	GpsA
G3PD2	glycerol-3-phosphate dehydrogenase (NADP)	[c] : glyc3p + nadp <==> dhap + h + nadph	3	Central Metabolism	Rfer_1313	GpsA
G3PD4	glycerol-3-phosphate dehydrogenase (menaquinone 7)	[c] : glyc3p + mqn7 --> dhap + mql7	3	Central Metabolism	Rfer_3670	GlpA
GLYD	glycerate dehydrogenase	[c] : h + hpyr + nadh <==> glyc-R + nad	2	Central Metabolism	Rfer_2996	HprA2
GLYK	glycerol kinase	[c] : atp + glyc --> adp + glyc3p + h	3	Central Metabolism	Rfer_3678	GlpK
HGR	mercury(II) reductase	[c] : hg2 + nadph <==> h + hg0 + nadp	3	Central Metabolism	Rfer_1621	MerA
MAN6PI	mannose-6-phosphate isomerase	[c] : man6p <==> f6p	2	Central Metabolism	Rfer_1122	ManA
PFK	phosphofructokinase	[c] : atp + f6p --> adp + fdp + h	3	Central Metabolism	Rfer_1479	Pfk4
PGI	glucose-6-phosphate isomerase	[c] : g6p <==> f6p	3	Central Metabolism	Rfer_1127	Pgi
PGM	phosphoglycerate mutase	[c] : 3pg <==> 2pg	3	Central Metabolism	Rfer_1309	Gpm1
PPDK	pyruvate phosphate dikinase	[c] : atp + pi + pyr --> amp + h + pep + ppi	3	Central Metabolism	Rfer_0088	PpdK
PPN13D	1,3-propanediol dehydrogenase	[c] : 13ppd + nad <==> 3hppnl + h + nadh	3	Central Metabolism	Rfer_1965	DhaT
SUCOAS	succinyl-CoA synthetase (ADP-forming)	[c] : atp + coa + succ <==> adp + pi + succoa	2	Central Metabolism	Rfer_3945+Rfer_3944	SucCD2
ACONT	aconitase	[c] : cit <==> icit	3	Citrate Cycle (TCA)	Rfer_1806, Rfer_2366	AcnA, AcnB
AKGD	2-oxoglutarate dehydrogenase	[c] : akg + coa + nad --> co2 + nadh + succoa	3	Citrate Cycle (TCA)	Rfer_2321, Rfer_2214, Rfer_2320	LpdA+SucAec+SucBec
CITL	Citrate lyase	[c] : cit --> ac + oaa	3	Citrate Cycle (TCA)	Rfer_2408+Rfer_2407+Rfer_2409	CitDEF
CS	citrate synthase	[c] : accoa + h2o + oaa --> cit + coa + h	3	Citrate Cycle (TCA)	Rfer_1796	GltA
FUM	fumarase	[c] : fum + h2o <==> mal-L	3	Citrate Cycle (TCA)	Rfer_2583, Rfer_2365	FumCec, FumA
ICDHy	isocitrate dehydrogenase (NADP)	[c] : icit + nadp <==> akg + co2 + nadph	3	Citrate Cycle (TCA)	Rfer_2761	Icd
MDH	malate dehydrogenase	[c] : mal-L + nad <==> h + nadh + oaa	3	Citrate Cycle (TCA)	Rfer_1803	Mdh
SUCD1i	succinate dehydrogenase	[c] : fad + succ --> fadh2 + fum	2	Citrate Cycle (TCA)	Rfer_1799+Rfer_1801+Rfer_1798+Rfer_1800	Sdh
FTHFD	formyltetrahydrofolate deformylase	[c] : 10fthf + h2o --> for + h + thf	3	Coenzymes and prosthetic groups	Rfer_0609	YkkE
ACPS1	acyl-carrier protein synthase	[c] : apoACP + coa --> ACP + h + pap	2	Cofactor and Prosthetic Group Biosynthesis	Rfer_1753	AcpS
ALATA_D2	D-alanine transaminase	[c] : ala-D + pydx5p --> pyam5p + pyr	3	Cofactor and Prosthetic Group Biosynthesis	Rfer_2658	GlyA
ALATA_L2	alanine transaminase	[c] : ala-L + pydx5p --> pyam5p + pyr	3	Cofactor and Prosthetic Group Biosynthesis	Rfer_2658	GlyA
AMAOT	adenosylmethionine-8-amino-7-oxononanoate transaminase	[c] : 8aonn + amet <==> amob + dann	2	Cofactor and Prosthetic Group Biosynthesis	Rfer_0373	BioAec
AMPMS	4-amino-2-methyl-5-phosphomethylpyrimidine synthetase	[c] : air + h2o --> 4ampm + (2) for + (4) h	3	Cofactor and Prosthetic Group Biosynthesis	Rfer_1708	ThiC
APRAUR	5-amino-6-(5-phosphoribosylamino)uracil reductase	[c] : 5apru + h + nadph --> 5aprbu + nadp	3	Cofactor and Prosthetic Group Biosynthesis	Rfer_2666	RibDec
ASP1DC	aspartate 1-decarboxylase	[c] : asp-L + h --> ala-B + co2	2	Cofactor and Prosthetic Group Biosynthesis	Rfer_3032	PanD
ASPO3	L-aspartate oxidase	[c] : asp-L + ubq8 --> h + iasp + ubq8h2	3	Cofactor and Prosthetic Group Biosynthesis	Rfer_3031	NadB
ASPO4	L-aspartate oxidase	[c] : asp-L + mqn8 --> h + iasp + mql8	3	Cofactor and Prosthetic Group Biosynthesis	Rfer_3031	NadB
ASPO5	L-aspartate oxidase	[c] : asp-L + fum --> h + iasp + succ	3	Cofactor and Prosthetic Group Biosynthesis	Rfer_3031	NadB
ASPO6	L-aspartate oxidase	[c] : asp-L + o2 --> h + h2o2 + iasp	3	Cofactor and Prosthetic Group Biosynthesis	Rfer_3031	NadB
BACCL	biotin-[acetyl-CoA-carboxylase] ligase	[c] : atp + btn + h --> btamp + ppi	2	Cofactor and Prosthetic Group Biosynthesis	Rfer_3953	BirA
BTS2	biotin synthase (ala-L producing)	[c] : cys-L + dtbt <==> ala-L + btn + (2) h	3	Cofactor and Prosthetic Group Biosynthesis	Rfer_2292	BioBec
CBIAT	Cobinamide adenyltransferase	[c] : atp + cbi + h2o <==> adcoba + pi + ppi	3	Cofactor and Prosthetic Group Biosynthesis	Rfer_2618	BtuR
CBLAT	cob(I)alamin adenosyltransferase	[c] : atp + cbl1 + h2o <==> cobamcoa + pi + ppi	3	Cofactor and Prosthetic Group Biosynthesis	Rfer_2618	BtuR
CDPMEK	4-(cytidine 5'-diphospho)-2-C-methyl-D-erythritol kinase	[c] : 4c2me + atp --> 2p4c2me + adp + h	3	Cofactor and Prosthetic Group Biosynthesis	Rfer_1659	IspE
CHRPL	chorismate pyruvate lyase	[c] : chor --> 4hbz + pyr	2	Cofactor and Prosthetic Group Biosynthesis	Rfer_3015	UbiC
CPPPGO	coproporphyrinogen oxidase	[c] : cpppg3 + (2) h + o2 --> (2) co2 + (2) h2o + pppg9	3	Cofactor and Prosthetic Group Biosynthesis	Rfer_2077	HemF
CPPPGOAN	Oxygen Independent coproporphyrinogen-III oxidase	[c] : (2) amet + cpppg3 + (2) fdxo-4:2 + (2) nadph --> (2) co2 + (2) dad-5 + (2) fdxr-4:2 + (2) h + (2) met-L + (2) nadp + pppg9	3	Cofactor and Prosthetic Group Biosynthesis	Rfer_1938	HemN
DHFS	dihydrofolate synthase	[c] : atp + dhpt + glu-L --> adp + dhf + h + pi	3	Cofactor and Prosthetic Group Biosynthesis	Rfer_2686	FolCec
DHPPDA2	diaminohydroxyphosphoribosylaminopyrimidine deaminase	[c] : 25dhpp + h + h2o --> 5apru + nh4	3	Cofactor and Prosthetic Group Biosynthesis	Rfer_2666	RibDec
DHPS3	dihydropteroate synthase	[c] : 2ahhmd + 4abz --> dhpt + ppi	3	Cofactor and Prosthetic Group Biosynthesis	Rfer_2012	FolP
DMPPS	1-hydroxy-2-methyl-2-(E)-butenyl 4-diphosphate reductase (dmpp)	[c] : h + h2mb4p + nadh --> dmpp + h2o + nad	3	Cofactor and Prosthetic Group Biosynthesis	Rfer_3248	LytB
DMQMT	3-Dimethylubiquinonol 3-methyltransferase	[c] : 2omhmbl + amet --> ahcys + h + ubq8h2	3	Cofactor and Prosthetic Group Biosynthesis	Rfer_2828	UbiG
DNMPPA	Dihydroneopterin monophosphate dephosphorylase	[c] : dhpmp + h2o --> dhnpt + pi	1	Cofactor and Prosthetic Group Biosynthesis
DNTPPA	Dihydroneopterin triphosphate pyrophosphatase	[c] : ahdt + h2o --> dhpmp + h + ppi	2	Cofactor and Prosthetic Group Biosynthesis	Rfer_1298	NtpA
DPR	2-dehydropantoate 2-reductase	[c] : 2dhp + h + nadph --> nadp + pant-R	1	Cofactor and Prosthetic Group Biosynthesis
DXPRI	1-deoxy-D-xylulose-5-phosphate reductoisomerase	[c] : dxyl5p + h + nadph <==> 2me4p + nadp	3	Cofactor and Prosthetic Group Biosynthesis	Rfer_1994	Dxr
DXPS	1-deoxy-D-xylulose 5-phosphate synthase	[c] : g3p + h + pyr --> co2 + dxyl5p	3	Cofactor and Prosthetic Group Biosynthesis	Rfer_2875	Dxs
E4PD	Erythrose 4-phosphate dehydrogenase	[c] : e4p + h2o + nad <==> 4per + (2) h + nadh	3	Cofactor and Prosthetic Group Biosynthesis	Rfer_0919	Epd
FCLT	Heme B synthesis reaction	[c] : fe2 + ppp9 --> h + pheme	3	Cofactor and Prosthetic Group Biosynthesis	Rfer_1545	HemH
FMNAT	FMN adenylyltransferase	[c] : atp + fmn + h --> fad + ppi	3	Cofactor and Prosthetic Group Biosynthesis	Rfer_1433	RibFec
G1SATi	glutamate-1-semialdehyde aminotransferase	[c] : glu1sa --> 5aop	3	Cofactor and Prosthetic Group Biosynthesis	Rfer_1369	HemLec
GLUCYSL	glutamate-cysteine ligase	[c] : atp + cys-L + glu-L --> adp + glucys + h + pi	3	Cofactor and Prosthetic Group Biosynthesis	Rfer_3571, Rfer_0763	GshA1, GshA
GTHRD	glutathione-disulfide reductase	[c] : (2) gthrd + nadp <==> gthox + h + nadph	2	Cofactor and Prosthetic Group Biosynthesis	Rfer_2849	Gor
GTHS	glutathione synthase	[c] : atp + glucys + gly --> adp + gthrd + h + pi	3	Cofactor and Prosthetic Group Biosynthesis	Rfer_0765	GshB
GTPCI	GTP cyclohydrolase I	[c] : gtp + h2o --> ahdt + for + h	2	Cofactor and Prosthetic Group Biosynthesis	Rfer_1301	FolE
HBZOPT	4-hydroxybenzoate octaprenyltransferase	[c] : 4hbz + octdp --> 3ophb + ppi	3	Cofactor and Prosthetic Group Biosynthesis	Rfer_3680	UbiA
HETZK	hydroxyethylthiazole kinase	[c] : 4mhetz + atp --> 4mpetz + adp + h	2	Cofactor and Prosthetic Group Biosynthesis	Rfer_2472	ThiMec
HMBS	hydroxymethylbilane synthase	[c] : h2o + (4) ppbng --> hmbil + (4) nh4	3	Cofactor and Prosthetic Group Biosynthesis	Rfer_1715	HemCec
HTHBPD	4a-hydroxytetrahydrobiopterin dehydratase	[c] : 5678thh --> 78dhp + h2o	2	Cofactor and Prosthetic Group Biosynthesis	Rfer_1410	PhhB
IPDPS	1-hydroxy-2-methyl-2-(E)-butenyl 4-diphosphate reductase (ipdp)	[c] : h + h2mb4p + nadh --> h2o + ipdp + nad	3	Cofactor and Prosthetic Group Biosynthesis	Rfer_3248	LytB
MECDPS	2-C-methyl-D-erythritol 2,4-cyclodiphosphate synthase	[c] : 2p4c2me --> 2mecdp + cmp	3	Cofactor and Prosthetic Group Biosynthesis	Rfer_1332	IspDF
MEPCT	2-C-methyl-D-erythritol 4-phosphate cytidylyltransferase	[c] : 2me4p + ctp + h --> 4c2me + ppi	3	Cofactor and Prosthetic Group Biosynthesis	Rfer_1332	IspDF
MOHMT	3-methyl-2-oxobutanoate hydroxymethyltransferase	[c] : 3mob + h2o + mlthf --> 2dhp + thf	3	Cofactor and Prosthetic Group Biosynthesis	Rfer_3033	PanB
NADDP	NAD diphosphatase	[c] : h2o + nad --> amp + (2) h + nmn	3	Cofactor and Prosthetic Group Biosynthesis	Rfer_2201	Lig
NADK	NAD kinase	[c] : atp + nad --> adp + h + nadp	3	Cofactor and Prosthetic Group Biosynthesis	Rfer_1651	YfjB
NADS1	NAD synthase (nh4)	[c] : atp + dnad + nh4 --> amp + h + nad + ppi	2	Cofactor and Prosthetic Group Biosynthesis	Rfer_1699	NadEec
NAMNPP	nicotinic acid mononucleotide pyrophosphorylase	[c] : atp + h2o + nac + prpp --> adp + nicrnt + pi + ppi	3	Cofactor and Prosthetic Group Biosynthesis	Rfer_0827	PncB
NMNAT	nicotinamide-nucleotide adenylyltransferase	[c] : atp + h + nmn --> nad + ppi	2	Cofactor and Prosthetic Group Biosynthesis	Rfer_2078	NadD
NNAT	nicotinate-nucleotide adenylyltransferase	[c] : atp + h + nicrnt --> dnad + ppi	2	Cofactor and Prosthetic Group Biosynthesis	Rfer_2078	NadD
NNDPR	nicotinate-nucleotide diphosphorylase (carboxylating)	[c] : (2) h + prpp + quln --> co2 + nicrnt + ppi	3	Cofactor and Prosthetic Group Biosynthesis	Rfer_1318	NadCec
OCTDPS	Octaprenyl pyrophosphate synthase	[c] : frdp + (5) ipdp --> octdp + (5) ppi	3	Cofactor and Prosthetic Group Biosynthesis	Rfer_1267	IspB
OHPBAT	O-Phospho-4-hydroxy-L-threonine:2-oxoglutarate aminotransferase	[c] : glu-L + ohpb <==> akg + phthr	3	Cofactor and Prosthetic Group Biosynthesis	Rfer_1570	SerC
OHPHM	R04988	[c] : 2ohph + amet --> 2omph + ahcys + h	3	Cofactor and Prosthetic Group Biosynthesis	Rfer_2828	UbiG
OMBZLM	2-Octaprenyl-6-methoxy-benzoquinol methylase	[c] : 2ombzl + amet --> 2ommbl + ahcys + h	3	Cofactor and Prosthetic Group Biosynthesis	Rfer_1291	UbiE
OMMBLHX	2-Octaprenyl-3-methyl-6-methoxy-1,4-benzoquinol hydroxylase	[c] : 2ommbl + (0.5) o2 --> 2omhmbl	1	Cofactor and Prosthetic Group Biosynthesis
OMPHHX	2-octaprenyl-6-methoxyphenol hydroxylase	[c] : 2omph + (0.5) o2 --> 2ombzl	3	Cofactor and Prosthetic Group Biosynthesis	Rfer_1576	UbiH
OPHBDC	3-octaprenyl-4-hydroxybenzoate carboxy-lyase	[c] : 3ophb + h --> 2oph + co2	3	Cofactor and Prosthetic Group Biosynthesis	Rfer_0132, Rfer_0133	UbiD, UbiX
OPHHX	2-Octaprenylphenol hydroxylase	[c] : 2oph + (0.5) o2 --> 2ohph	3	Cofactor and Prosthetic Group Biosynthesis	Rfer_1294	UbiB
PANTS	pantothenate synthase	[c] : ala-B + atp + pant-R --> amp + h + pnto-R + ppi	3	Cofactor and Prosthetic Group Biosynthesis	Rfer_3034	PanCec
PDX5PO	pyridoxine 5'-phosphate oxidase	[c] : o2 + pdx5p <==> h + h2o2 + pydx5p	3	Cofactor and Prosthetic Group Biosynthesis	Rfer_2059	PdxHec
PDX5PS	Pyridoxine 5'-phosphate synthase	[c] : dxyl5p + nad + phthr --> co2 + h + (2) h2o + nadh + pdx5p + pi	3	Cofactor and Prosthetic Group Biosynthesis	Rfer_1752+Rfer_2962	PdxAJ
PERD	Erythronate 4-phosphate (4per) dehydrogenase	[c] : 4per + nad <==> h + nadh + ohpb	1	Cofactor and Prosthetic Group Biosynthesis
PMDPHT	pyrimidine phosphatase	[c] : 5aprbu + h2o --> 4r5au + pi	1	Cofactor and Prosthetic Group Biosynthesis
PNTK	pantothenate kinase	[c] : atp + pnto-R --> 4ppan + adp + h	1	Cofactor and Prosthetic Group Biosynthesis
PPCDC	phosphopantothenoylcysteine decarboxylase	[c] : 4ppcys + h --> co2 + pan4p	3	Cofactor and Prosthetic Group Biosynthesis	Rfer_2647	Dfp
PPNCL2	phosphopantothenate-cysteine ligase	[c] : 4ppan + ctp + cys-L --> 4ppcys + cmp + h + ppi	3	Cofactor and Prosthetic Group Biosynthesis	Rfer_2647	Dfp
PPPGO	protoporphyrinogen oxidase	[c] : (1.5) o2 + pppg9 --> (3) h2o + ppp9	3	Cofactor and Prosthetic Group Biosynthesis	Rfer_4072	HemG
PSERT	phosphoserine transaminase	[c] : 3php + glu-L --> akg + pser-L	3	Cofactor and Prosthetic Group Biosynthesis	Rfer_1570	SerC
PTPATi	pantetheine-phosphate adenylyltransferase	[c] : atp + h + pan4p --> dpcoa + ppi	3	Cofactor and Prosthetic Group Biosynthesis	Rfer_1667	CoaD
PYAM5PO	pyridoxamine-phosphate oxidase	[c] : h2o + o2 + pyam5p --> h2o2 + nh4 + pydx5p	3	Cofactor and Prosthetic Group Biosynthesis	Rfer_2059	PdxHec
QULNS	quinolinate synthase	[c] : dhap + iasp --> (2) h2o + pi + quln	3	Cofactor and Prosthetic Group Biosynthesis	Rfer_1319	NadA
RBFK	riboflavin kinase	[c] : atp + ribflv --> adp + fmn + h	3	Cofactor and Prosthetic Group Biosynthesis	Rfer_1433	RibFec
THZPSN	thiazole phosphate synthesis	[c] : atp + cys-L + dxyl5p + tyr-L --> 4hba + 4mpetz + ala-L + amp + co2 + h + h2o + ppi	1	Cofactor and Prosthetic Group Biosynthesis
TMPKr	thiamine-phosphate kinase	[c] : atp + thmmp <==> adp + thmpp	3	Cofactor and Prosthetic Group Biosynthesis	Rfer_0529	ThiL
TMPPP	thiamine-phosphate diphosphorylase	[c] : 2mahmp + 4mpetz + h --> ppi + thmmp	2	Cofactor and Prosthetic Group Biosynthesis	Rfer_2467, Rfer_2471	ThiE2, ThiE
UDCPDPS	Undecaprenyl diphosphate synthase	[c] : frdp + (8) ipdp --> (8) ppi + udcpdp	3	Cofactor and Prosthetic Group Biosynthesis	Rfer_2675	UppS
UPPDC1	uroporphyrinogen decarboxylase (uroporphyrinogen III)	[c] : (4) h + uppg3 --> (4) co2 + cpppg3	3	Cofactor and Prosthetic Group Biosynthesis	Rfer_0821	HemE
CYSS	cysteine synthase	[c] : acser + h2s --> ac + cys-L	3	Cysteine Metabolism	Rfer_2378, Rfer_3460	CysM, CysK1
CYSTRS	Cysteinyl-tRNA synthetase	[c] : atp + cys-L + trnacys --> amp + cystrna + ppi	3	Cysteine Metabolism	Rfer_1349	CysS
SADT2	sulfate adenylyltransferase	[c] : atp + gtp + h2o + so4 --> aps + gdp + pi + ppi	3	Cysteine Metabolism	Rfer_2460+Rfer_2459	CysD
SULR	sulfite reductase (NADPH2)	[c] : (3) h2o + h2s + (3) nadp <==> (4) h + (3) nadph + so3	1	Cysteine Metabolism
TRPAS1	Tryptophanase (L-cysteine)	[c] : cys-L + h2o --> h + h2s + nh4 + pyr	3	Cysteine Metabolism	Rfer_2475	TnaA
TRPAS2	Tryptophanase (L-tryptophan)	[c] : h2o + trp-L <==> indole + nh4 + pyr	3	Cysteine Metabolism	Rfer_2475	TnaA
CYOR2u8	cytochrome-c reductase (ubiquinol8: 2 protons translocated)	(2) ficytcc[c] + ubq8h2[c] --> (2) focytcc[c] + (2) h[e] + ubq8[c]	3	Energy Metabolism	Rfer_2964, Rfer_2965, Rfer_2966	PetB+PetC+PetA
HDH	hydrogen dehydrogenase	[c] : h2 + nad <==> h + nadh	3	Energy Metabolism	Rfer_3857+Rfer_3858, Rfer_3855+Rfer_3856	HoxFU+HoxHY
HDH4	hydrogen dehydrogenase menquinone (2 H+)	(2) h[c] + h2[e] + mqn7[c] --> (2) h[e] + mql7[c]	3	Energy Metabolism	Rfer_4089+Rfer_4088+Rfer_4091+Rfer_4090	PhyB
IQNLOR	isoquinoline 1-oxidoreductase	[c] : (2) ficytcc + h2o + iqnl <==> (2) focytcc + (2) h + iqnln	2	Energy Metabolism	Rfer_0864+Rfer_0863	IorAB
HBUR1	(3R)-3-Hydroxybutanoyl-[acyl-carrier protein]:NADP+ oxidoreductase	[c] : actACP + h + nadph --> 3hbACP + nadp	3	Fatty Acid Biosynthesis	Rfer_4047	FabG2a
HDDR5	3R)-3-Hydroxydodecanoyl-[acyl-carrier-protein]:NADP+ oxidoreductase	[c] : 3oxddACP + h + nadph --> 3hddACP + nadp	3	Fatty Acid Biosynthesis	Rfer_4047	FabG2a
HDER4	(3R)-3-Hydroxydecanoyl-[acyl-carrier-protein]:NADP+ oxidoreductase	[c] : 3oxdeACP + h + nadph --> 3hdeACP + nadp	3	Fatty Acid Biosynthesis	Rfer_4047	FabG2a
HHDR7	(3R)-3-Hydroxypalmitoyl-[acyl-carrier-protein]:NADP+ oxidoreductase	[c] : 3oxhdACP + h + nadph --> 3hpaACP + nadp	3	Fatty Acid Biosynthesis	Rfer_4047	FabG2a
HHYR2	(3R)-3-Hydroxyhexanoyl-[acyl-carrier-protein]:NADP+ oxidoreductase	[c] : 3oxhACP + h + nadph --> 3hhACP + nadp	3	Fatty Acid Biosynthesis	Rfer_4047	FabG2a
HOCR3	(3R)-3-Hydroxyoctanoyl-[acyl-carrier-protein]:NADP+ oxidoreductase	[c] : 3oxocACP + h + nadph --> 3hocACP + nadp	3	Fatty Acid Biosynthesis	Rfer_4047	FabG2a
HODR8	(3R)-3-Hydroxyoctadecanoyl-[acyl-carrier-protein]:NADP+ oxidoreductase	[c] : 3oxocdacp + h + nadph --> 3hocdacp + nadp	3	Fatty Acid Biosynthesis	Rfer_4047	FabG2a
HTDR6	3R)-3-Hydroxytetradecanoyl-[acyl-carrier-protein]:NADP+ oxidoreductase	[c] : 3oxtdACP + h + nadph --> 3htdACP + nadp	3	Fatty Acid Biosynthesis	Rfer_4047	FabG2a
ACACT8r	acetyl-CoA C-acyltransferase (3-Oxoadipyl-CoA)	[c] : coa + oxadpcoa <==> accoa + succoa	3	Fatty Acid Degradation	Rfer_0226, Rfer_2753, Rfer_1034	PcaF2, PcaF, PcaF3
HACD1	3-hydroxyacyl-CoA dehydrogenase (acetoacetyl-CoA)	[c] : aacoa + h + nadh <==> 3hbycoa + nad	3	Fatty Acid Degradation	Rfer_0224	MmgB
HBUTD	3-hydroxybutyrate dehydrogenase	[c] : 3hbut-R + nad <==> acac + h + nadh	3	Fatty Acid Degradation	Rfer_2069	BdhA
DHNPA	dihydroneopterin aldolase	[c] : dhnpt --> 2ahhmp + gcald	2	Folate Metabolism	Rfer_0814	FolB
GCALDD	Glycolaldehyde dehydrogenase	[c] : gcald + h2o + nad --> glyclt + (2) h + nadh	1	Folate Metabolism
GLYCL	glycine cleavage system	[c] : gly + nad + thf --> co2 + mlthf + nadh + nh4	3	Folate Metabolism	Rfer_3020, Rfer_3019, Rfer_2214, Rfer_3021	GcvP+LpdA+GcvH+GcvT
MTHFR2	5,10-methylenetetrahydrofolate reductase (NADH)	[c] : (2) h + mlthf + nadh --> 5mthf + nad	3	Folate Metabolism	Rfer_0654	MetF
GLUN	glutaminase	[c] : gln-L + h2o --> glu-L + nh4	2	Glutamate Metabolism	Rfer_2993	AnsB
GLUSy	glutamate synthase (NADPH)	[c] : akg + gln-L + h + nadph --> (2) glu-L + nadp	3	Glutamate Metabolism	Rfer_2934+Rfer_2933	GltB
GLUTRS	Glutamyl-tRNA synthetase	[c] : atp + glu-L + trnaglu --> amp + glutrna + ppi	3	Glutamate Metabolism	Rfer_1905, Rfer_2681	GltX, GltX1
GLNS	glutamine synthetase	[c] : atp + glu-L + nh4 --> adp + gln-L + h + pi	3	Glutamine Metabolism	Rfer_2979	GlnA
FGLUTH	S-Formylglutathione hydrolase	[c] : fglut-S + h2o --> for + gthrd + h	3	Glutathione Metabolism	Rfer_0122	YfgH
GHMT2	glycine hydroxymethyltransferase	[c] : ser-L + thf --> gly + h2o + mlthf	3	Glycine and Serine Metabolism	Rfer_2658	GlyA
GLYTRS	Glycyl-tRNA synthetase	[c] : atp + gly + trnagly --> amp + glytrna + ppi	3	Glycine and Serine Metabolism	Rfer_3696+Rfer_3695	GlyQS
PGCD	phosphoglycerate dehydrogenase	[c] : 3pg + nad --> 3php + h + nadh	3	Glycine and Serine Metabolism	Rfer_1248, Rfer_1867	SerA
PSP_L	phosphoserine phosphatase (L-serine)	[c] : h2o + pser-L --> pi + ser-L	2	Glycine and Serine Metabolism	Rfer_1329	SerB
SERD_L	L-serine deaminase	[c] : ser-L --> nh4 + pyr	3	Glycine and Serine Metabolism	Rfer_0344, Rfer_1084, Rfer_2475	TnaA, IlvA2, SdaB
SERTRS	Seryl-tRNA synthetase	[c] : atp + ser-L + trnaser --> amp + ppi + sertrna	3	Glycine and Serine Metabolism	Rfer_3243	SerS
ACYP	acylphosphatase	[c] : 13dpg + h2o --> 3pg + h + pi	2	Glycolysis/Gluconeogenesis	Rfer_1453	AcyP
FBA	fructose-bisphosphate aldolase	[c] : fdp <==> dhap + g3p	3	Glycolysis/Gluconeogenesis	Rfer_0204	Fba
FBP	fructose-bisphosphatase	[c] : fdp + h2o --> f6p + pi	3	Glycolysis/Gluconeogenesis	Rfer_1393, Rfer_2704	Fbp, Fbp1
GAPD	glyceraldehyde-3-phosphate dehydrogenase (NAD)	[c] : g3p + nad + pi <==> 13dpg + h + nadh	3	Glycolysis/Gluconeogenesis	Rfer_4111	GapA
GLCP	glycogen phosphorylase	[c] : glycogen + pi --> g1p	3	Glycolysis/Gluconeogenesis	Rfer_0511	GlgP
GLCS1	glycogen synthase (ADPGlc)	[c] : adpglc --> adp + glycogen + h	3	Glycolysis/Gluconeogenesis	Rfer_0512	GlgA
GLGC	glucose-1-phosphate adenylyltransferase	[c] : atp + g1p + h --> adpglc + ppi	3	Glycolysis/Gluconeogenesis	Rfer_0513	GlgC
PDH	pyruvate dehydrogenase	[c] : coa + nad + pyr --> accoa + co2 + nadh	3	Glycolysis/Gluconeogenesis	Rfer_2214, Rfer_2213, Rfer_2212	AceFec+AceEec+LpdA
PGK	phosphoglycerate kinase	[c] : 13dpg + adp <==> 3pg + atp	3	Glycolysis/Gluconeogenesis	Rfer_3690, Rfer_0816	Pgk, GpmB
PPS	phosphoenolpyruvate synthase	[c] : atp + h2o + pyr --> amp + (2) h + pep + pi	3	Glycolysis/Gluconeogenesis	Rfer_2191	Ppsa
PYK	pyruvate kinase	[c] : adp + h + pep --> atp + pyr	3	Glycolysis/Gluconeogenesis	Rfer_0205	Pyka
TPI	triose-phosphate isomerase	[c] : dhap <==> g3p	3	Glycolysis/Gluconeogenesis	Rfer_1491	Tpi
GLYCLTDx	Glycolate dehydrogenase (NAD)	[c] : glx + h + nadh --> glyclt + nad	3	Glyoxylate Metabolism	Rfer_3829	YcdW
GLYCLTDy	Glycolate dehydrogenase (NADP)	[c] : glx + h + nadph --> glyclt + nadp	3	Glyoxylate Metabolism	Rfer_3829	YcdW
HOXPRx	2-hydroxy-3-oxopropionate reductase (NAD)	[c] : glyc-R + nad <==> 2h3opp + h + nadh	3	Glyoxylate Metabolism	Rfer_3038	GlxR
TARTRDH	tartrate dehydrogenase	[c] : nad + tartr-L <==> h + nadh + oxglyc	3	Glyoxylate Metabolism	Rfer_2247, Rfer_0845	Trdh2, Trdh
TARTRDH2	tartrate dehydrogenase	[c] : nad + tartr-M <==> h + nadh + oxglyc	3	Glyoxylate Metabolism	Rfer_2247, Rfer_0845	Trdh2, Trdh
HISTRS	Histidyl-tRNA synthetase	[c] : atp + his-L + trnahis --> amp + histrna + ppi	3	Histidine Metabolism	Rfer_2306	HisS
PRPPS	phosphoribosylpyrophosphate synthetase	[c] : atp + r5p <==> amp + h + prpp	3	Histidine Metabolism	Rfer_1660, Rfer_0391	Prs, PrsA
AMAA	N-acetylmuramoyl-L-alanine amidase	[c] : acmama + h2o --> acmam + ala-L	2	Lipid & Cell Wall Metabolism	Rfer_3303	AmiA1
ARA4NT	4-amino-4-deoxy-L-arabinose transferase	[c] : (2) ara4n-L + (2) h + lipa --> ara4n-lipa + (2) h2o	2	Lipid & Cell Wall Metabolism	Rfer_0769	ArnT
CDPDSP	CDPdiacylglycerol-serine O-phosphatidyltransferase	[c] : cdpdag + ser-L --> cmp + h + ps	3	Lipid & Cell Wall Metabolism	Rfer_3325	PssA1
KDOPS	2-dehydro-3-deoxy-phosphooctonate aldolase	[c] : ara5p + h2o + pep --> kdo8p + pi	3	Lipid & Cell Wall Metabolism	Rfer_2649	KdsA
UAG2E	UDP-N-acetylglucosamine 2-epimerase	[c] : uacgam <==> uacmam	2	Lipid & Cell Wall Metabolism	Rfer_0663	YvyH2
UAG2EMA	UDP-N-acetyl-D-glucosamine 2-epimerase (Hydrolysis)	[c] : h2o + uacgam <==> acmana + h + udp	2	Lipid & Cell Wall Metabolism	Rfer_0663	YvyH2
UAGCVT	UDP-N-acetylglucosamine 1-carboxyvinyltransferase	[c] : pep + uacgam --> pi + uaccg	3	Lipid & Cell Wall Metabolism	Rfer_2944	MurAA
UAMAGS	UDP-N-acetylmuramoyl-L-alanyl-D-glutamate synthetase	[c] : atp + glu-D + uama --> adp + h + pi + uamag	2	Lipid & Cell Wall Metabolism	Rfer_3427	MurD
UDPG4E	UDPglucose 4-epimerase	[c] : udpg <==> udpgal	3	Lipid & Cell Wall Metabolism	Rfer_0713	GalE
UDPGD	UDPglucose 6-dehydrogenase	[c] : h2o + (2) nad + udpg <==> (3) h + (2) nadh + udpglcur	3	Lipid & Cell Wall Metabolism	Rfer_0673	Ugd
ACACT10rr	acetyl-CoA C-acyltransferase (2-Methyl-3-acetoacetyl-CoA)	[c] : 2maacoa + coa <==> accoa + ppcoa	3	Lipids	Rfer_3516	YusK
ACACT2r	acetyl-CoA C-acyltransferase (butanoyl-CoA)	[c] : accoa + btcoa <==> 3ohcoa + coa	3	Lipids	Rfer_3516	YusK
ACACT3r	acetyl-CoA C-acyltransferase (hexanoyl-CoA)	[c] : accoa + hxcoa <==> 3oocoa + coa	3	Lipids	Rfer_3516	YusK
ACACT4r	acetyl-CoA C-acyltransferase (octanoyl-CoA)	[c] : accoa + occoa <==> 3odcoa + coa	3	Lipids	Rfer_3516	YusK
ACACT5r	acetyl-CoA C-acyltransferase (decanoyl-CoA)	[c] : accoa + dccoa <==> 3oddcoa + coa	3	Lipids	Rfer_3516	YusK
ACACT6r	acetyl-CoA C-acyltransferase (dodecanoyl-CoA)	[c] : accoa + ddcoa <==> 3otdcoa + coa	3	Lipids	Rfer_3516	YusK
ACACT7r	acetyl-CoA C-acyltransferase (tetradecanoyl-CoA)	[c] : accoa + tdcoa <==> 3ohdcoa + coa	3	Lipids	Rfer_3516	YusK
ACOAD1	acyl-CoA dehydrogenase (butanoyl-CoA)	[c] : b2coa + h + nadh <==> btcoa + nad	2	Lipids	Rfer_2268, Rfer_3842, Rfer_4070, Rfer_2593, Rfer_3838, Rfer_2592	AcdA1, AcdA5, AcdA, AcdA7, AcdA9, AcdA10
ACOAD19	acyl-CoA dehydrogenase (isobutyryl-CoA)	[c] : (2) ibcoa + o2 --> (2) 2mp2coa + (2) h2o	2	Lipids	Rfer_4207	YngJ
ACOAD2	acyl-CoA dehydrogenase (hexanoyl-CoA)	[c] : h + hx2coa + nadh <==> hxcoa + nad	2	Lipids	Rfer_2268, Rfer_3842, Rfer_4070, Rfer_2593, Rfer_3838, Rfer_2592	AcdA, AcdA10, AcdA5, AcdA9, AcdA7, AcdA1
ACOAD20	acyl-CoA dehydrogenase (2-methylbutnoyl-CoA)	[c] : (2) 2mbcoa + o2 --> (2) 2mb2coa + (2) h2o	2	Lipids	Rfer_4207	YngJ
ACOAD3	acyl-CoA dehydrogenase (octanoyl-CoA)	[c] : nad + occoa <==> h + nadh + oc2coa	2	Lipids	Rfer_2268, Rfer_3842, Rfer_4070, Rfer_2593, Rfer_3838, Rfer_2592	AcdA7, AcdA, AcdA10, AcdA5, AcdA9, AcdA1
ACOAD4	acyl-CoA dehydrogenase (decanoyl-CoA)	[c] : dccoa + nad <==> dc2coa + h + nadh	2	Lipids	Rfer_2268, Rfer_3842, Rfer_4070, Rfer_2593, Rfer_3838, Rfer_2592	AcdA9, AcdA1, AcdA7, AcdA5, AcdA10, AcdA
ACOAD5	acyl-CoA dehydrogenase (dodecanoyl-CoA)	[c] : ddcoa + nad <==> h + nadh + trans-dd2coa	2	Lipids	Rfer_2268, Rfer_3842, Rfer_4070, Rfer_2593, Rfer_3838, Rfer_2592	AcdA, AcdA9, AcdA10, AcdA5, AcdA7, AcdA1
ACOAD6	acyl-CoA dehydrogenase (tetradecanoyl-CoA)	[c] : nad + tdcoa <==> h + nadh + td2coa	2	Lipids	Rfer_2268, Rfer_3842, Rfer_4070, Rfer_2593, Rfer_3838, Rfer_2592	AcdA1, AcdA9, AcdA, AcdA7, AcdA10, AcdA5
ACOAD7	acyl-CoA dehydrogenase (hexadecanoyl-CoA)	[c] : nad + pmtcoa <==> h + hdd2coa + nadh	2	Lipids	Rfer_2268, Rfer_3842, Rfer_4070, Rfer_2593, Rfer_3838, Rfer_2592	AcdA5, AcdA, AcdA9, AcdA10, AcdA1, AcdA7
ECOAH1	3-hydroxyacyl-CoA dehydratase (3-hydroxybutanoyl-CoA)	[c] : 3hbycoa <==> b2coa + h2o	2	Lipids	Rfer_1007, Rfer_0608, Rfer_1573, Rfer_3831, Rfer_0995, Rfer_2754, Rfer_1890, Rfer_1924, Rfer_1010	YngF10, YngF2, YngF5, YngF3, YngF1, YngF8, YngF11, YngF7, YsiB
ECOAH2	3-hydroxyacyl-CoA dehydratase (3-hydroxyhexanoyl-CoA)	[c] : 3hhcoa <==> h2o + hx2coa	2	Lipids	Rfer_1007, Rfer_0608, Rfer_1573, Rfer_3831, Rfer_0995, Rfer_2754, Rfer_1890, Rfer_1924, Rfer_1010	YngF1, YngF7, YsiB, YngF11, YngF2, YngF8, YngF10, YngF3, YngF5
ECOAH3	3-hydroxyacyl-CoA dehydratase (3-hydroxyoctanoyl-CoA)	[c] : 3hocoa <==> h2o + oc2coa	2	Lipids	Rfer_1007, Rfer_0608, Rfer_1573, Rfer_3831, Rfer_0995, Rfer_2754, Rfer_1890, Rfer_1924, Rfer_1010	YngF7, YsiB, YngF10, YngF11, YngF2, YngF8, YngF3, YngF1, YngF5
ECOAH4	3-hydroxyacyl-CoA dehydratase (3-hydroxydecanoyl-CoA)	[c] : 3hdcoa <==> dc2coa + h2o	2	Lipids	Rfer_1007, Rfer_0608, Rfer_1573, Rfer_3831, Rfer_0995, Rfer_2754, Rfer_1890, Rfer_1924, Rfer_1010	YngF2, YngF8, YngF1, YngF7, YngF11, YngF3, YngF10, YngF5, YsiB
ECOAH5	3-hydroxyacyl-CoA dehydratase (3-hydroxydodecanoyl-CoA)	[c] : 3hddcoa <==> h2o + trans-dd2coa	2	Lipids	Rfer_1007, Rfer_0608, Rfer_1573, Rfer_3831, Rfer_0995, Rfer_2754, Rfer_1890, Rfer_1924, Rfer_1010	YngF8, YngF7, YngF11, YngF2, YngF5, YngF3, YngF1, YngF10, YsiB
ECOAH6	3-hydroxyacyl-CoA dehydratase (3-hydroxytetradecanoyl-CoA)	[c] : 3htdcoa <==> h2o + td2coa	2	Lipids	Rfer_1007, Rfer_0608, Rfer_1573, Rfer_3831, Rfer_0995, Rfer_2754, Rfer_1890, Rfer_1924, Rfer_1010	YngF2, YngF10, YngF8, YsiB, YngF3, YngF1, YngF11, YngF7, YngF5
ECOAH7	3-hydroxyacyl-CoA dehydratase (3-hydroxyhexadecanoyl-CoA)	[c] : 3hhdcoa <==> h2o + hdd2coa	2	Lipids	Rfer_1007, Rfer_0608, Rfer_1573, Rfer_3831, Rfer_0995, Rfer_2754, Rfer_1890, Rfer_1924, Rfer_1010	YngF7, YsiB, YngF2, YngF11, YngF8, YngF1, YngF5, YngF10, YngF3
FACOAL140(ISO)	fatty-acid--CoA ligase (Iso-C14:0)	[c] : atp + coa + fa1 <==> amp + fa1coa + ppi	3	Lipids	Rfer_1006, Rfer_0699, Rfer_3284, Rfer_4067	YhfL2, YhfL1, YhfL4, YhfL6
FACOAL150(anteiso)	fatty-acid--CoA ligase (anteiso-C15:0)	[c] : atp + coa + fa4 <==> amp + fa4coa + ppi	3	Lipids	Rfer_1006, Rfer_0699, Rfer_3284, Rfer_4067	YhfL1, YhfL4, YhfL2, YhfL6
FACOAL150(ISO)	fatty-acid--CoA ligase (Iso-C15:0)	[c] : atp + coa + fa3 <==> amp + fa3coa + ppi	3	Lipids	Rfer_1006, Rfer_0699, Rfer_3284, Rfer_4067	YhfL4, YhfL2, YhfL1, YhfL6
FACOAL160	fatty-acid--CoA ligase (hexadecanoate)	[c] : atp + coa + hdca <==> amp + pmtcoa + ppi	3	Lipids	Rfer_1006, Rfer_0699, Rfer_3284, Rfer_4067	YhfL6, YhfL4, YhfL2, YhfL1
FACOAL160(ISO)	fatty-acid--CoA ligase (Iso-C16:0)	[c] : atp + coa + fa6 <==> amp + fa6coa + ppi	3	Lipids	Rfer_1006, Rfer_0699, Rfer_3284, Rfer_4067	YhfL2, YhfL1, YhfL4, YhfL6
FACOAL161	fatty-acid--CoA ligase (hexadecenoate)	[c] : atp + coa + hdcea <==> amp + hdcoa + ppi	3	Lipids	Rfer_3752	LcfA
FACOAL161(ISO)	fatty-acid--CoA ligase (Iso-C16:1)	[c] : atp + coa + fa5 <==> amp + fa5coa + ppi	3	Lipids	Rfer_1006, Rfer_0699, Rfer_3284, Rfer_4067	YhfL2, YhfL4, YhfL1, YhfL6
FACOAL170(anteiso)	fatty-acid--CoA ligase (anteiso-C17:0)	[c] : atp + coa + fa12 <==> amp + fa12coa + ppi	3	Lipids	Rfer_1006, Rfer_0699, Rfer_3284, Rfer_4067	YhfL1, YhfL6, YhfL4, YhfL2
FACOAL170(ISO)	fatty-acid--CoA ligase (Iso-C17:0)	[c] : atp + coa + fa11 <==> amp + fa11coa + ppi	3	Lipids	Rfer_1006, Rfer_0699, Rfer_3284, Rfer_4067	YhfL6, YhfL4, YhfL1, YhfL2
FACOAL171(anteiso)	fatty-acid--CoA ligase (anteiso-C17:1)	[c] : atp + coa + fa10 <==> amp + fa10coa + ppi	3	Lipids	Rfer_1006, Rfer_0699, Rfer_3284	YhfL6, YhfL2, YhfL4
FACOAL171(ISO)	fatty-acid--CoA ligase (Iso-C17:1)	[c] : atp + coa + fa9 <==> amp + fa9coa + ppi	3	Lipids	Rfer_1006, Rfer_0699, Rfer_3284, Rfer_4067	YhfL2, YhfL4, YhfL1, YhfL6
FACOAL180	fatty-acid--CoA ligase (octadecanoate)	[c] : atp + coa + ocdca <==> amp + ppi + strcoa	3	Lipids	Rfer_1006, Rfer_0699, Rfer_3284, Rfer_4067	YhfL6, YhfL1, YhfL2, YhfL4
FACOAL181	fatty-acid--CoA ligase (octadecenoate)	[c] : atp + coa + ocdcea <==> amp + odecoa + ppi	3	Lipids	Rfer_1006, Rfer_0699, Rfer_3284, Rfer_4067	YhfL4, YhfL2, YhfL1, YhfL6
HACD2	3-hydroxyacyl-CoA dehydrogenase (3-oxohexanoyl-CoA)	[c] : 3ohcoa + h + nadh <==> 3hhcoa + nad	3	Lipids	Rfer_3517	YusL
HACD3	3-hydroxyacyl-CoA dehydrogenase (3-oxooctanoyl-CoA)	[c] : 3oocoa + h + nadh <==> 3hocoa + nad	3	Lipids	Rfer_3517	YusL
HACD4	3-hydroxyacyl-CoA dehydrogenase (3-oxodecanoyl-CoA)	[c] : 3odcoa + h + nadh <==> 3hdcoa + nad	3	Lipids	Rfer_3517	YusL
HACD5	3-hydroxyacyl-CoA dehydrogenase (3-oxododecanoyl-CoA)	[c] : 3oddcoa + h + nadh <==> 3hddcoa + nad	3	Lipids	Rfer_3517	YusL
HACD6	3-hydroxyacyl-CoA dehydrogenase (3-oxotetradecanoyl-CoA)	[c] : 3otdcoa + h + nadh <==> 3htdcoa + nad	3	Lipids	Rfer_3517	YusL
HACD7	3-hydroxyacyl-CoA dehydrogenase (3-oxohexadecanoyl-CoA)	[c] : 3ohdcoa + h + nadh <==> 3hhdcoa + nad	3	Lipids	Rfer_3517	YusL
HACD8	3-hydroxyacyl-CoA dehydrogenase (2-Methylacetoacetyl-CoA)	[c] : 3hmbcoa + nad <==> 2maacoa + h + nadh	3	Lipids	Rfer_3517	YusL
HACOADr	3-hydroxyacyl-CoA dehydrogenase	[c] : 3hmp + nad --> h + mmalsa-S + nadh	3	Lipids	Rfer_3517	YusL
HMGL	hydroxymethylglutaryl-CoA lyase	[c] : hmgcoa --> acac + accoa	3	Lipids	Rfer_3824, Rfer_4199	YngG, HmgL
DNASYN_Eco	DNA replication, E. coli	[c] : (100) atp + (25) datp + (25) dctp + (25) dgtp + (25) dttp + (100) h2o --> (100) adp + dna_Eco + (100) h + (100) pi + (100) ppi	1	Macromolecule Synthesis
PLIPSYN_Eco	Phospholipid synthesis reaction, E. coli	[c] : (0.057) clpn_EC + (2) h2o + (0.688) pe_EC + (0.193) pg_EC + (0.062) ps_EC --> (0.5) pi + plipid_Eco	1	Macromolecule Synthesis
PROTSYN_Eco	Protein synthesis, E. coli	[c] : (103) alatrna + (59) argtrna + (48) asntrna + (48) asptrna + (18) cystrna + (53) glntrna + (53) glutrna + (53) glytrna + (2000) gtp + (2000) h2o + (19) histrna + (58) iletrna + (90) leutrna + (69) lystrna + (31) mettrna + (37) phetrna + (44) protrna + (43) sertrna + (51) thrtrna + (11) trptrna + (28) tyrtrna + (85) valtrna --> (2000) gdp + (3001) h + (2000) pi + protein_Eco + (103) trnaala …	1	Macromolecule Synthesis
RNASYN_Eco	RNA replication, E. coli	[c] : (126) atp + (20) ctp + (32) gtp + (100) h2o + (22) utp --> (100) adp + (100) h + (100) pi + (100) ppi + rna_Eco	1	Macromolecule Synthesis
HEMEOS	Heme O synthase	[c] : frdp + h2o + pheme --> h + hemeO + ppi	2	Membrane bioenergetics	Rfer_1689	CtaO
ACACT1r	acetyl-CoA C-acetyltransferase	[c] : (2) accoa <==> aacoa + coa	3	Membrane Lipid Metabolism	Rfer_2561, Rfer_3839	AtoBec6, AtoBec1
ACCOAC	acetyl-CoA carboxylase	[c] : accoa + atp + hco3 --> adp + h + malcoa + pi	3	Membrane Lipid Metabolism	Rfer_1351+Rfer_3353+Rfer_1786+Rfer_3352	Acc
ACOAD8	acyl-CoA dehydrogenase (isovaleryl-CoA)	[c] : ivcoa + nad --> 3mb2coa + h + nadh	3	Membrane Lipid Metabolism	Rfer_0523	Ivd
ACOATA	Acetyl-CoA ACP transacylase	[c] : ACP + accoa <==> acACP + coa	3	Membrane Lipid Metabolism	Rfer_1730	FabHec
C120SN	Fatty acid biosynthesis (n-C12:0)	[c] : actACP + (14) h + (4) malACP + (10) nadph --> (4) ACP + (4) co2 + ddcaACP + (5) h2o + (10) nadp	3	Membrane Lipid Metabolism	Rfer_2127, Rfer_1999, Rfer_1732, Rfer_1734	FabZ+FabGec+FabI+FabF
C140SN	Fatty acid biosynthesis (n-C14:0)	[c] : actACP + (17) h + (5) malACP + (12) nadph --> (5) ACP + (5) co2 + (6) h2o + myrsACP + (12) nadp	3	Membrane Lipid Metabolism	Rfer_2127, Rfer_1999, Rfer_1732, Rfer_1734	FabZ+FabGec+FabI+FabF
C141SN	Fatty acid biosynthesis (n-C14:1)	[c] : actACP + (16) h + (5) malACP + (11) nadph --> (5) ACP + (5) co2 + (6) h2o + (11) nadp + tdeACP	1	Membrane Lipid Metabolism	Rfer_1732, Rfer_1734	FabGec+FabF
C160SN	Fatty acid biosynthesis (n-C16:0)	[c] : actACP + (20) h + (6) malACP + (14) nadph --> (6) ACP + (6) co2 + (7) h2o + (14) nadp + palmACP	3	Membrane Lipid Metabolism	Rfer_2127, Rfer_1999, Rfer_1732, Rfer_1734	FabZ+FabGec+FabI+FabF
C161SN	Fatty acid biosynthesis (n-C16:1)	[c] : actACP + (19) h + (6) malACP + (13) nadph --> (6) ACP + (6) co2 + (7) h2o + hdeACP + (13) nadp	1	Membrane Lipid Metabolism	Rfer_1732, Rfer_1734	FabGec+FabF
C181SN	Fatty acid biosynthesis (n-C18:1)	[c] : actACP + (22) h + (7) malACP + (15) nadph --> (7) ACP + (7) co2 + (8) h2o + (15) nadp + octeACP	1	Membrane Lipid Metabolism	Rfer_1732, Rfer_1734	FabGec+FabF
CLPNS_EC	Cardiolipin Synthase (E.coli)	[c] : (0.04) pg_EC <==> (0.02) clpn_EC + glyc	3	Membrane Lipid Metabolism	Rfer_0078	Cls
DASYN_EC	CDP-Diacylglycerol synthetase (Ecoli)	[c] : ctp + h + (0.02) pa_EC <==> (0.02) cdpdag_EC + ppi	2	Membrane Lipid Metabolism	Rfer_1993	CdsA
KAS15	b-ketoacyl synthase	[c] : accoa + h + malACP --> actACP + co2 + coa	3	Membrane Lipid Metabolism	Rfer_1730	FabHec
KAS16	3-hydroxy-myristoyl-ACP synthesis	[c] : ddcaACP + (2) h + malACP + nadph --> 3htdACP + ACP + co2 + nadp	1	Membrane Lipid Metabolism
MCOATA	Malonyl-CoA-ACP transacylase	[c] : ACP + malcoa <==> coa + malACP	3	Membrane Lipid Metabolism	Rfer_1731	FabD
PASYN_EC	Phosphatidic acid synthase (Ecoli)	[c] : glyc3p + (0.322) hdeACP + (0.208) myrsACP + (0.373) octeACP + (0.982) palmACP + (0.115) tdeACP --> (2) ACP + (0.02) pa_EC	1	Membrane Lipid Metabolism
PGPP_EC	Phosphatidylglycerol phosphate phosphatase (Ecoli)	[c] : h2o + (0.02) pgp_EC --> (0.02) pg_EC + pi	2	Membrane Lipid Metabolism	Rfer_0077	PgpAec
PGSA_EC	Phosphatidylglycerol synthase (Ecoli)	[c] : (0.02) cdpdag_EC + glyc3p <==> cmp + h + (0.02) pgp_EC	3	Membrane Lipid Metabolism	Rfer_2245	PgsA
PSD_EC	Phosphatidylserine decarboxylase (Ecoli)	[c] : h + (0.02) ps_EC --> co2 + (0.02) pe_EC	3	Membrane Lipid Metabolism	Rfer_0607	Psd
PSSA_EC	Phosphatidylserine syntase (Ecoli)	[c] : (0.02) cdpdag_EC + ser-L <==> cmp + h + (0.02) ps_EC	2	Membrane Lipid Metabolism	Rfer_2496	PssA
AHCYSNS	adenosylhomocysteine nucleosidase	[c] : ahcys + h2o --> ade + rhcys	1	Methionine Metabolism
CYSTL	cystathionine b-lyase	[c] : cysth-L + h2o --> hcys-L + nh4 + pyr	3	Methionine Metabolism	Rfer_2294	MetC
DHPTDC	4,5-dihydroxy-2,3-pentanedione cyclization (spontaneous)	[c] : dhptd --> h2o + hmfurn	1	Methionine Metabolism
METAT	methionine adenosyltransferase	[c] : atp + h2o + met-L --> amet + pi + ppi	3	Methionine Metabolism	Rfer_3880	MetK
METS	methionine synthase	[c] : 5mthf + hcys-L --> h + met-L + thf	3	Methionine Metabolism	Rfer_0466	MetH
METTRS	Methionyl-tRNA synthetase	[c] : atp + met-L + trnamet --> amp + mettrna + ppi	3	Methionine Metabolism	Rfer_3275	MetS
RHCCE	S-ribosylhomocysteine cleavage enzyme	[c] : rhcys --> dhptd + hcys-L	1	Methionine Metabolism
GLYOX	hydroxyacylglutathione hydrolase	[c] : h2o + lgt-S --> gthrd + h + lac-D	3	Methylglyoxal Metabolism	Rfer_1462	GloB
LGTHL	lactoylglutathione lyase	[c] : gthrd + mthgxl --> lgt-S	3	Methylglyoxal Metabolism	Rfer_2552	GloA
ALLTAH	allantoicase	[c] : alltt + h2o --> urdglyc + urea	3	Nitrogen	Rfer_0158	AllC
CYNTAH	Cyanate aminohydrolase	[c] : cynt + (3) h + hco3 --> (2) co2 + nh4	2	Nitrogen	Rfer_3739	CynS
DDGALK	2-dehydro-3-deoxygalactonokinase	[c] : 2dh3dgal + atp --> 2dh3dgal6p + adp + h	3	Nitrogen	Rfer_0949	DgoK
NH4OHD	NH4OH dissociation	[c] : h + nh4oh <==> h2o + nh4	2	Nitrogen Metabolism
AICART	phosphoribosylaminoimidazolecarboxamide formyltransferase	[c] : 10fthf + aicar <==> fprica + thf	3	Nucleotide Metabolism	Rfer_1582	PurH
ASPCT	aspartate carbamoyltransferase	[c] : asp-L + cbp --> cbasp + h + pi	3	Nucleotide Metabolism	Rfer_1380	PyrB
CSND	Cytosine deaminase	[c] : csn + h + h2o --> nh4 + ura	2	Nucleotide Metabolism	Rfer_2286	YaaJ
DGTPH	dGTPase	[c] : dgtp + h2o --> dgsn + pppi	3	Nucleotide Metabolism	Rfer_2927	Dgt
DTMPK	dTMP kinase	[c] : atp + dtmp <==> adp + dtdp	2	Nucleotide Metabolism	Rfer_2255	Tmk1
IMPC	IMP cyclohydrolase	[c] : h2o + imp <==> fprica	3	Nucleotide Metabolism	Rfer_1582	PurH
IMPD	IMP dehydrogenase	[c] : h2o + imp + nad --> h + nadh + xmp	3	Nucleotide Metabolism	Rfer_2288	GuaB
ITPASE	dITP pyrophosphatase	[c] : ditp + h2o --> dimp + ppi	2	Nucleotide Metabolism	Rfer_1630	IxpP
MCSNAH1r	5-Methylcytosine aminohydrolase	[c] : 5mcsn + h + h2o <==> nh4 + thym	2	Nucleotide Metabolism	Rfer_2286	YaaJ
MTAP	5'-methylthioadenosine phosphorylase	[c] : 5mta + pi --> 5mdr1p + ade	3	Nucleotide Metabolism	Rfer_3751	MtaP
OMPDC	orotidine-5'-phosphate decarboxylase	[c] : h + orot5p --> co2 + ump	2	Nucleotide Metabolism	Rfer_3776	PyrF
PRASCS	phosphoribosylaminoimidazolesuccinocarboxamide synthase	[c] : 5aizc + asp-L + atp <==> 25aics + adp + h + pi	3	Nucleotide Metabolism	Rfer_0203	PurC
URIDK1	uridylate kinase (UMP)	[c] : atp + ump --> adp + udp	3	Nucleotide Metabolism	Rfer_1991	PyrH
URIDK2	uridylate kinase (dUMP)	[c] : atp + dump --> adp + dudp	3	Nucleotide Metabolism	Rfer_1991	PyrH
XTPASE	XTP pyrophosphatase	[c] : h2o + xtp --> h + ppi + xmp	2	Nucleotide Metabolism	Rfer_1630	IxpP
ADA	Adenosine deaminase	[c] : adn + h + h2o --> ins + nh4	3	Nucleotide Salvage Pathways	Rfer_3297	Aah1
ADD	adenine deaminase	[c] : ade + h + h2o --> hxan + nh4	3	Nucleotide Salvage Pathways	Rfer_3297	Aah1
ADK1	adenylate kinase	[c] : amp + atp <==> (2) adp	3	Nucleotide Salvage Pathways	Rfer_3158	Adk
ADK3	guanylate kinase (aMP:gTP)	[c] : amp + gtp <==> adp + gdp	3	Nucleotide Salvage Pathways	Rfer_3158	Adk
ADK4	adentylate kinase (ITP)	[c] : amp + itp <==> adp + idp	3	Nucleotide Salvage Pathways	Rfer_3158	Adk
ADNK1	adenosine kinase	[c] : adn + atp --> adp + amp + h	3	Nucleotide Salvage Pathways	Rfer_3158	Adk
ADPT	adenine phosphoribosyltransferase	[c] : ade + prpp --> amp + ppi	3	Nucleotide Salvage Pathways	Rfer_4239	Apt
AMPN	AMP nucleosidase	[c] : amp + h2o --> ade + r5p	3	Nucleotide Salvage Pathways	Rfer_3569	Amn
AP4AH	bis(5'-nucleosyl)-tetraphosphatase	[c] : ap4a + h2o --> (2) adp + (2) h	3	Nucleotide Salvage Pathways	Rfer_3027	ApaH
AP5AH	Ap5A hydrolase	[c] : ap5a + h2o --> adp + atp + (2) h	3	Nucleotide Salvage Pathways	Rfer_3027	ApaH
CYTK1	cytidylate kinase (CMP)	[c] : atp + cmp <==> adp + cdp	2	Nucleotide Salvage Pathways	Rfer_1567	Cmk
CYTK2	cytidylate kinase (dCMP)	[c] : atp + dcmp <==> adp + dcdp	2	Nucleotide Salvage Pathways	Rfer_1567	Cmk
DADA	Deoxyadenosine deaminase	[c] : dad-2 + h + h2o --> din + nh4	3	Nucleotide Salvage Pathways	Rfer_3297	Aah1
DADK	deoxyadenylate kinase	[c] : atp + damp <==> adp + dadp	3	Nucleotide Salvage Pathways	Rfer_3158	Adk
DCTPD	dCTP deaminase	[c] : dctp + h + h2o --> dutp + nh4	2	Nucleotide Salvage Pathways	Rfer_3293	Dcd
DGK1	deoxyguanylate kinase (dGMP:ATP)	[c] : atp + dgmp <==> adp + dgdp	3	Nucleotide Salvage Pathways	Rfer_3147	Gmkec
DURIK1	deoxyuridine kinase (ATP:Deoxyuridine)	[c] : atp + duri --> adp + dump + h	3	Nucleotide Salvage Pathways	Rfer_4385	Tdk
DUTPDP	dUTP diphosphatase	[c] : dutp + h2o --> dump + h + ppi	3	Nucleotide Salvage Pathways	Rfer_2646	Dutec
GK1	guanylate kinase (GMP:ATP)	[c] : atp + gmp <==> adp + gdp	3	Nucleotide Salvage Pathways	Rfer_3147	Gmkec
GP4GH	Gp4G hydrolase	[c] : gp4g + h2o --> (2) gdp + (2) h	3	Nucleotide Salvage Pathways	Rfer_3027	ApaH
GUAD	guanine deaminase	[c] : gua + h + h2o --> nh4 + xan	3	Nucleotide Salvage Pathways	Rfer_3295	YgfP
NDPK1	nucleoside-diphosphate kinase (ATP:GDP)	[c] : atp + gdp <==> adp + gtp	3	Nucleotide Salvage Pathways	Rfer_2311	Ndk
NDPK2	nucleoside-diphosphate kinase (ATP:UDP)	[c] : atp + udp <==> adp + utp	3	Nucleotide Salvage Pathways	Rfer_2311	Ndk
NDPK3	nucleoside-diphosphate kinase (ATP:CDP)	[c] : atp + cdp <==> adp + ctp	3	Nucleotide Salvage Pathways	Rfer_2311	Ndk
NDPK4	nucleoside-diphosphate kinase (ATP:dTDP)	[c] : atp + dtdp <==> adp + dttp	3	Nucleotide Salvage Pathways	Rfer_2311	Ndk
NDPK5	nucleoside-diphosphate kinase (ATP:dGDP)	[c] : atp + dgdp <==> adp + dgtp	3	Nucleotide Salvage Pathways	Rfer_2311	Ndk
NDPK6	nucleoside-diphosphate kinase (ATP:dUDP)	[c] : atp + dudp <==> adp + dutp	3	Nucleotide Salvage Pathways	Rfer_2311	Ndk
NDPK7	nucleoside-diphosphate kinase (ATP:dCDP)	[c] : atp + dcdp <==> adp + dctp	3	Nucleotide Salvage Pathways	Rfer_2311	Ndk
NDPK8	nucleoside-diphosphate kinase (ATP:dADP)	[c] : atp + dadp <==> adp + datp	3	Nucleotide Salvage Pathways	Rfer_2311	Ndk
RNDR1	ribonucleoside-diphosphate reductase (ADP)	[c] : adp + trdrd --> dadp + h2o + trdox	2	Nucleotide Salvage Pathways	Rfer_2197+Rfer_3348, Rfer_3348+Rfer_3347	Rnr12, Rnr32
RNDR2	ribonucleoside-diphosphate reductase (GDP)	[c] : gdp + trdrd --> dgdp + h2o + trdox	2	Nucleotide Salvage Pathways	Rfer_3348+Rfer_3347	Rnr12
RNDR3	ribonucleoside-diphosphate reductase (CDP)	[c] : cdp + trdrd --> dcdp + h2o + trdox	2	Nucleotide Salvage Pathways	Rfer_3348+Rfer_3347	Rnr12
RNDR4	ribonucleoside-diphosphate reductase (UDP)	[c] : trdrd + udp --> dudp + h2o + trdox	2	Nucleotide Salvage Pathways	Rfer_3348+Rfer_3347	Rnr12
RNTR1	ribonucleoside-triphosphate reductase (ATP)	[c] : atp + trdrd --> datp + h2o + trdox	2	Nucleotide Salvage Pathways	Rfer_0368	NrdD
RNTR2	ribonucleoside-triphosphate reductase (GTP)	[c] : gtp + trdrd --> dgtp + h2o + trdox	2	Nucleotide Salvage Pathways	Rfer_0368	NrdD
RNTR3	ribonucleoside-triphosphate reductase (CTP)	[c] : ctp + trdrd --> dctp + h2o + trdox	2	Nucleotide Salvage Pathways	Rfer_0368	NrdD
RNTR4	ribonucleoside-triphosphate reductase (UTP)	[c] : trdrd + utp --> dutp + h2o + trdox	2	Nucleotide Salvage Pathways	Rfer_0368	NrdD
TMDK1	thymidine kinase (ATP:thymidine)	[c] : atp + thymd --> adp + dtmp + h	3	Nucleotide Salvage Pathways	Rfer_4385, Rfer_2255	Tmk1, Tdk
TMDS	thymidylate synthase	[c] : dump + mlthf --> dhf + dtmp	3	Nucleotide Salvage Pathways	Rfer_2986	ThyA
UMPK	UMP kinase	[c] : atp + ump <==> adp + udp	2	Nucleotide Salvage Pathways	Rfer_1567	Cmk
AIRC1	phosphoribosylaminoimidazole carboxylase (ATP-dependent)	[c] : air + atp + co2 + h2o --> 5aizc + adp + (2) h + pi	2	Nucleotides and nucleic acids	Rfer_0196, Rfer_0197	PurE+PurK
DURIPP	purine-nucleoside phosphatase (deoxyuridine)	[c] : duri + pi <==> 2dr1p + ura	2	Nucleotides and nucleic acids	Rfer_2241	Pdp
GMPR	GMP reductase	[c] : gmp + (2) h + nadph --> imp + nadp + nh4	3	Nucleotides and nucleic acids	Rfer_3037	GuaC
PYNP1r	pyrimidine-nucleoside phosphorylase (cytosine)	[c] : csn + r1p <==> cytd + pi	2	Nucleotides and nucleic acids	Rfer_2241	Pdp
PYNP2	pyrimidine-nucleoside phosphorylase (uracil)	[c] : pi + uri <==> r1p + ura	2	Nucleotides and nucleic acids	Rfer_2241	Pdp
TMDPP	thymidine phosphorylase	[c] : pi + thymd <==> 2dr1p + thym	2	Nucleotides and nucleic acids	Rfer_2241	Pdp
UPPRT	uracil phosphoribosyltransferase	[c] : prpp + ura --> ppi + ump	3	Nucleotides and nucleic acids	Rfer_2073	Upp
AMINOX9	amine oxidase (copper-containing )	[c] : h2o + met-L + o2 --> 4met2obut + h2o2 + nh4	3	Other	Rfer_2111	YbdL
APSPT	adenosine 5'-phosphosulfate reductase;	[c] : aps + trdrd <==> amp + (2) h + so3 + trdox	2	Other	Rfer_2458	CysH
CLPNS	cardiolipin synthetase	[c] : cdpdag + pgly --> cdlp + cmp + h	3	Other	Rfer_2153	Cls2
CYCPO	cytochrome-c peroxidase	[c] : (2) focytcc + (2) h + h2o2 --> (2) ficytcc + (2) h2o	3	Other	Rfer_3124	CcpA1
DMATT	dimethylallyltranstransferase	[c] : dmpp + ipdp --> grdp + ppi	3	Other	Rfer_2876	IspA
FMETTRS	Methionyl-tRNA formyltransferase	[c] : 10fthf + mettrna --> fmettrna + thf	3	Other	Rfer_3859	Fmt
GLUADT	glutaminyl-tRNA synthase (glutamine-hydrolysing)	[c] : atp + gln-L + glutrna + h2o --> adp + glntrna + glu-L + h + pi	2	Other	Rfer_3924+Rfer_3925+Rfer_3926	GatABC
GRTT	geranyltranstransferase	[c] : grdp + ipdp --> frdp + ppi	3	Other	Rfer_2876	IspA
GTHP	glutathione peridoxase	[c] : (2) gthrd + h2o2 <==> gthox + (2) h2o	2	Other	Rfer_0484	BsaA
GTPDPK	GTP diphosphokinase	[c] : atp + gtp --> amp + gdptp + h	3	Other	Rfer_2071	RelA
NPPDO	2-nitropropane dioxygenase	[c] : (2) n2ppn + o2 --> (2) acetone + (2) h + (2) no2	2	Other	Rfer_1334	Ncd
PPACH	phosphonoacetate hydrolase	[c] : h2o + ppac --> ac + pi	2	Other	Rfer_3747	PhnA
PPIK	polyphosphate kinase	[c] : atp + ppi --> adp + pppi	3	Other	Rfer_2017	Ppk
PYRZAM	Pyrazinamidase	[c] : h2o + malm --> male + nh4	3	Other	Rfer_0828	PncA
ATPS4r	ATP synthase (four protons for one ATP)	adp[c] + (4) h[e] + pi[c] <==> atp[c] + (3) h[c] + h2o[c]	2	Oxidative Phosphorylation	Rfer_0112+Rfer_0110+Rfer_0111, Rfer_0108+Rfer_0106+Rfer_0105+Rfer_0107+Rfer_0109	AtpF0+AtpF1
CYTBD	cytochrome oxidase bd (ubiquinol-8: 2 protons)	(2) h[c] + (0.5) o2[c] + ubq8h2[c] --> (2) h[e] + h2o[c] + ubq8[c]	3	Oxidative Phosphorylation	Rfer_2362+Rfer_2363	CydA
G3PD5	glycerol-3-phosphate dehydrogenase (ubiquinone-8)	[c] : glyc3p + ubq8 --> dhap + ubq8h2	3	Oxidative Phosphorylation	Rfer_2333	GlpD
NADH2u8	NADH dehydrogenase (Ubiquinone-8 & 2 protons)	(3) h[c] + nadh[c] + ubq8[c] --> (2) h[e] + nad[c] + ubq8h2[c]	2	Oxidative Phosphorylation	Rfer_1500+Rfer_1505+Rfer_1504+Rfer_1506+Rfer_1493+Rfer_1503+Rfer_1495+Rfer_1496+Rfer_1498+Rfer_1494+Rfer_1502+Rfer_1499+Rfer_1497+Rfer_1501	Nuo
NADH7	NADH dehydrogenase (menaquinone-8 & 2 protons)	(3) h[c] + mqn8[c] + nadh[c] --> (2) h[e] + mql8[c] + nad[c]	2	Oxidative Phosphorylation	Rfer_1500+Rfer_1505+Rfer_1504+Rfer_1506+Rfer_1493+Rfer_1503+Rfer_1495+Rfer_1496+Rfer_1498+Rfer_1494+Rfer_1502+Rfer_1499+Rfer_1497+Rfer_1501	Nuo
NADH8	NADH dehydrogenase (demethylmenaquinone-8 & 2.8 protons)	2dmmq8[c] + (3.8) h[c] + nadh[c] --> 2dmmql8[c] + (2.8) h[e] + nad[c]	2	Oxidative Phosphorylation	Rfer_1500+Rfer_1505+Rfer_1504+Rfer_1506+Rfer_1493+Rfer_1503+Rfer_1495+Rfer_1496+Rfer_1498+Rfer_1494+Rfer_1502+Rfer_1499+Rfer_1497+Rfer_1501	Nuo
NADPH12	Quinone oxidoreductase	[c] : h + nadph + ubq8 --> nadp + ubq8h2	3	Oxidative Phosphorylation	Rfer_1429	P_1.6.5.5
NO3R1	Nitrate reductase (Ubiquinol-8)	(2) h[c] + no3[c] + ubq8h2[c] --> (2) h[e] + h2o[c] + no2[c] + ubq8[c]	3	Oxidative Phosphorylation	Rfer_2792+Rfer_2793+Rfer_2795+Rfer_2794	NarGHIJ
NO3R2	Nitrate reductase (Menaquinol-8)	(2) h[c] + mql8[c] + no3[c] --> (2) h[e] + h2o[c] + mqn8[c] + no2[c]	3	Oxidative Phosphorylation	Rfer_2792+Rfer_2793+Rfer_2795+Rfer_2794	NarGHIJ
SUCD4	succinate dehyrdogenase	[c] : fadh2 + ubq8 <==> fad + ubq8h2	2	Oxidative Phosphorylation	Rfer_1799+Rfer_1801+Rfer_1798+Rfer_1800	Sdh
THD2	NAD(P) transhydrogenase	(2) h[e] + nadh[c] + nadp[c] --> (2) h[c] + nad[c] + nadph[c]	3	Oxidative Phosphorylation	Rfer_3753+Rfer_3754	Pnt
THD5	NAD transhydrogenase	[c] : nad + nadph --> nadh + nadp	3	Oxidative Phosphorylation	Rfer_3753+Rfer_3754	Pnt
TRDR	thioredoxin reductase (NADPH)	[c] : h + nadph + trdox --> nadp + trdrd	3	Oxidative Phosphorylation	Rfer_3179	TrxB
EDA	2-dehydro-3-deoxy-phosphogluconate aldolase	[c] : 2ddg6p --> g3p + pyr	3	Pentose Phosphate Pathway	Rfer_2061	Eda
G6PDH	glucose 6-phosphate dehydrogenase	[c] : g6p + nadp --> 6pgl + h + nadph	3	Pentose Phosphate Pathway	Rfer_4034	Zwf1
G6PDHy	glucose 6-phosphate dehydrogenase	[c] : g6p + nadp <==> 6pgl + h + nadph	3	Pentose Phosphate Pathway	Rfer_1125	Zwf
PGDH	phosphogluconate dehydrogenase	[c] : 6pgc + nadp --> co2 + nadph + ru5p-D	3	Pentose Phosphate Pathway	Rfer_4033	Gnd
PGDHY	phosphogluconate dehydratase	[c] : 6pgc --> 2ddg6p + h2o	3	Pentose Phosphate Pathway	Rfer_2060	Edd
RPE	ribulose 5-phosphate 3-epimerase	[c] : ru5p-D <==> xu5p-D	3	Pentose Phosphate Pathway	Rfer_0532	Rpeec
RPI	ribose-5-phosphate isomerase	[c] : r5p <==> ru5p-D	3	Pentose Phosphate Pathway	Rfer_2206	RpiA
TAL	transaldolase	[c] : g3p + s7p <==> e4p + f6p	3	Pentose Phosphate Pathway	Rfer_1126	TalB
TKT1	transketolase	[c] : r5p + xu5p-D <==> g3p + s7p	3	Pentose Phosphate Pathway	Rfer_4112	TktA
TKT2	transketolase	[c] : e4p + xu5p-D <==> f6p + g3p	3	Pentose Phosphate Pathway	Rfer_4112	TktA
EPPP	exopolyphosphatase	[c] : h2o + polypi --> h + pi	3	Phosphate and sulfur	Rfer_2032	Ppx
FDMO1	FMN-dependent monooxygenase (ethanesulfonate)	[c] : eths + fmnRD + o2 --> acald + fmn + h + h2o + so3	2	Phosphate and sulfur	Rfer_1780, Rfer_1777	SsuD+SsuE
FDMO2	FMN-dependent monooxygenase (butanesulfonate)	[c] : buts + fmnRD + o2 --> btal + fmn + h + h2o + so3	2	Phosphate and sulfur	Rfer_1780, Rfer_1777	SsuD+SsuE
FDMO3	FMN-dependent monooxygenase (hexanesulfonate)	[c] : fmnRD + hexs + o2 --> fmn + h + h2o + hxal + so3	2	Phosphate and sulfur	Rfer_1780, Rfer_1777	SsuD+SsuE
FDMO5	FMN-dependent monooxygenase (sulfoacetate)	[c] : fmnRD + o2 + sula --> fmn + glx + h + h2o + so3	2	Phosphate and sulfur	Rfer_1780, Rfer_1777	SsuD+SsuE
FDMO6	FMN-dependent monooxygenase (isethionate)	[c] : fmnRD + istnt + o2 --> fmn + gcald + h + h2o + so3	2	Phosphate and sulfur	Rfer_1780, Rfer_1777	SsuD+SsuE
PROTRS	Prolyl-tRNA synthetase	[c] : atp + pro-L + trnapro --> amp + ppi + protrna	3	Proline Metabolism	Rfer_1274	ProS
ADSL1r	adenylsuccinate lyase	[c] : dcamp <==> amp + fum	3	Purine and Pyrimidine Biosynthesis	Rfer_4049	PurB
ADSL2r	adenylosuccinate lyase	[c] : 25aics <==> aicar + fum	3	Purine and Pyrimidine Biosynthesis	Rfer_4049	PurB
ADSS	adenylosuccinate synthetase	[c] : asp-L + gtp + imp --> dcamp + gdp + (2) h + pi	3	Purine and Pyrimidine Biosynthesis	Rfer_2296	PurA
CTPS2	CTP synthase (glutamine)	[c] : atp + gln-L + h2o + utp --> adp + ctp + glu-L + (2) h + pi	3	Purine and Pyrimidine Biosynthesis	Rfer_2648	PyrG
DHORD2	dihydoorotic acid dehydrogenase (quinone8)	[c] : dhor-S + ubq8 --> orot + ubq8h2	3	Purine and Pyrimidine Biosynthesis	Rfer_2205	PyrD
DHORD5	dihydroorotic acid (menaquinone-8)	[c] : dhor-S + mqn8 --> mql8 + orot	3	Purine and Pyrimidine Biosynthesis	Rfer_2205	PyrD
DHORTS	dihydroorotase	[c] : dhor-S + h2o <==> cbasp + h	3	Purine and Pyrimidine Biosynthesis	Rfer_1381, Rfer_3464	PyrC, PyrC2
GARFT	phosphoribosylglycinamide formyltransferase	[c] : 10fthf + gar <==> fgam + h + thf	3	Purine and Pyrimidine Biosynthesis	Rfer_1649	PurN
GART	Phosphoribosylglycinamide formyltransferase 2	[c] : atp + for + gar --> adp + fgam + h + pi	3	Purine and Pyrimidine Biosynthesis	Rfer_3559	PurT
GLUPRT	glutamine phosphoribosyldiphosphate amidotransferase	[c] : gln-L + h2o + prpp --> glu-L + ppi + pram	3	Purine and Pyrimidine Biosynthesis	Rfer_2683	PurF
GMPS2	GMP synthase (glutamine-hydrolysing)	[c] : atp + gln-L + h2o + xmp --> amp + glu-L + gmp + (2) h + ppi	3	Purine and Pyrimidine Biosynthesis	Rfer_2287	GuaA
ORPT	orotate phosphoribosyltransferase	[c] : orot5p + ppi <==> orot + prpp	3	Purine and Pyrimidine Biosynthesis	Rfer_3928	PyrE
PRAGS	phosphoribosylglycinamide synthetase	[c] : atp + gly + pram --> adp + gar + h + pi	3	Purine and Pyrimidine Biosynthesis	Rfer_2076	PurDec
PRAIS	phosphoribosylaminoimidazole synthetase	[c] : atp + fpram --> adp + air + h + pi	3	Purine and Pyrimidine Biosynthesis	Rfer_2512	PurM
PRFGS	phosphoribosylformylglycinamidine synthase	[c] : atp + fgam + gln-L + h2o --> adp + fpram + glu-L + (2) h + pi	3	Purine and Pyrimidine Biosynthesis	Rfer_2420	Ade6
ACS	acetyl-CoA synthetase	[c] : ac + atp + coa --> accoa + amp + ppi	3	Pyruvate Metabolism	Rfer_2581, Rfer_3963	Acs1, Acs
DAPAL	2,3-Diaminopropionate ammonia-lyase	[c] : 23dap + h2o <==> (2) nh4 + pyr	3	Pyruvate Metabolism	Rfer_0159	DapL
PTAr	phosphotransacetylase	[c] : accoa + pi <==> actp + coa	3	Pyruvate Metabolism	Rfer_0262	Pta
DMOCT	3-deoxy-manno-octulosonate cytidylyltransferase	[c] : ctp + kdo --> ckdo + ppi	3	Riboflavin Metabolism	Rfer_3157, Rfer_1242	KdsBec, KdsB
ASAD	aspartate-semialdehyde dehydrogenase	[c] : aspsa + nadp + pi <==> 4pasp + h + nadph	3	Threonine and Lysine Metabolism	Rfer_1792	Asd
DAPDC	diaminopimelate decarboxylase	[c] : 26dap-M + h --> co2 + lys-L	3	Threonine and Lysine Metabolism	Rfer_2916, Rfer_0700	LysA, LysA1
DAPE	diaminopimelate epimerase	[c] : 26dap-LL <==> 26dap-M	3	Threonine and Lysine Metabolism	Rfer_3444	DapF
DHDPRy	dihydrodipicolinate reductase (NADPH)	[c] : 23dhdp + h + nadph --> nadp + thdp	3	Threonine and Lysine Metabolism	Rfer_0755	DapB
DHDPS	dihydrodipicolinate synthase	[c] : aspsa + pyr --> 23dhdp + h + (2) h2o	3	Threonine and Lysine Metabolism	Rfer_2097	DapA
HSK	homoserine kinase	[c] : atp + hom-L --> adp + h + phom	3	Threonine and Lysine Metabolism	Rfer_1323	ThrB
LYSTRS	Lysyl-tRNA synthetase	[c] : atp + lys-L + trnalys --> amp + lystrna + ppi	3	Threonine and Lysine Metabolism	Rfer_1784	LysS
P6CDH	Piperidine-6-carboxylate dehydrogenase	[c] : 1ppr6p + (2) h2o + nad --> 2aadp + h + nadh	3	Threonine and Lysine Metabolism	Rfer_3228	YpcD
SDPDS	succinyl-diaminopimelate desuccinylase	[c] : h2o + sl26da --> 26dap-LL + succ	3	Threonine and Lysine Metabolism	Rfer_2044	DapE
THDPS	tetrahydropicolinate succinylase	[c] : h2o + succoa + thdp --> coa + sl2a6o	3	Threonine and Lysine Metabolism	Rfer_2046	DapD
THRA	threonine aldolase	[c] : thr-L <==> acald + gly	3	Threonine and Lysine Metabolism	Rfer_2658	GlyA
THRTRS	Threonyl-tRNA synthetase	[c] : atp + thr-L + trnathr --> amp + ppi + thrtrna	3	Threonine and Lysine Metabolism	Rfer_1336	ThrS
ARBabc	L-arabinose transport via ABC system	arab-L[e] + atp[c] + h2o[c] --> adp[c] + arab-L[c] + h[c] + pi[c]	3	Transport	Rfer_1101, Rfer_1099, Rfer_1100	AraQ+AraP+AraN
ARGabc	L-arginine transport via ABC system	arg-L[e] + atp[c] + h2o[c] --> adp[c] + arg-L[c] + h[c] + pi[c]	3	Transport	Rfer_2969, Rfer_2970, Rfer_2971	YqiZ+YqiX+YqiY
ATPS4	ATP synthase (four protons for one ATP)	adp[c] + (4) h[e] + pi[c] --> atp[c] + (3) h[c] + h2o[c]	3	Transport	Rfer_1165+Rfer_1161+Rfer_1162+Rfer_1169+Rfer_1163+Rfer_1166+Rfer_1168+Rfer_1167	Atps3
BZt6	benzoate transport in/out via proton symport	bz[e] + h[e] <==> bz[c] + h[c]	4	Transport
CA2abc1	calcium efflux via ABC system	atp[c] + ca2[c] + h2o[c] --> adp[c] + ca2[e] + h[c] + pi[c]	3	Transport	Rfer_0492, Rfer_1665	Cat2, Cat
CD2abc1	cadmium transport out via ABC system	atp[c] + cd2[c] + h2o[c] --> adp[c] + cd2[e] + h[c] + pi[c]	3	Transport	Rfer_0854	Cdp1
CD2abc2	cadmium transport in via ABC system	atp[c] + cd2[e] + h2o[c] --> adp[c] + cd2[c] + h[c] + pi[c]	3	Transport	Rfer_0854	Cdp1
CD2t4	cadminum transport out via antiport	cd2[c] + h[e] + k[e] --> cd2[e] + h[c] + k[c]	3	Transport	Rfer_0413+Rfer_0412+Rfer_0411	CzcA3
CITt7	Citrate transport via succinate antiport	cit[e] + succ[c] --> cit[c] + succ[e]	3	Transport	Rfer_2412	CitT
COBALTt4	cobalt transport out via proton antiporter	cobalt2[c] + h[e] + k[e] --> cobalt2[e] + h[c] + k[c]	3	Transport	Rfer_0413+Rfer_0412+Rfer_0411	CzcA3
COBALTt5	cobalt transport in/out via permease (no H+)	cobalt2[c] <==> cobalt2[e]	3	Transport	Rfer_3748	CorA2
CRO4t6	chromate transport in/out via proton symport	cro4[e] + h[e] <==> cro4[c] + h[c]	3	Transport	Rfer_2824, Rfer_2447	ChrA1, ChrA
Cuabc	Copper transport via ABC system	atp[c] + cu2[e] + h2o[c] --> adp[c] + cu2[c] + h[c] + pi[c]	3	Transport	Rfer_1144, Rfer_0418	Cudp, Cudp1
Cut1	Copper export via ATPase	atp[c] + cu2[c] + h2o[c] --> adp[c] + cu2[e] + h[c] + pi[c]	3	Transport	Rfer_0024	YvgX
DDGLCNt2	2-dehydro-3-deoxy-D-gluconate transport via proton symport, reversible	2ddglcn[e] + h[e] <==> 2ddglcn[c] + h[c]	3	Transport	Rfer_3567	KdgT
FE2abc	iron (II) transport via ABC system	atp[c] + fe2[e] + h2o[c] --> adp[c] + fe2[c] + h[c] + pi[c]	2	Transport	Rfer_0064	FeoB1
FE3abc	iron (III) transport via ABC system	atp[c] + fe3[e] + h2o[c] --> adp[c] + fe3[c] + h[c] + pi[c]	3	Transport	Rfer_1595+Rfer_1594+Rfer_2758	FeABC
FERCYT	Fe (III) Reductase: G sulfurreducens	fe3[e] + focytcc[c] --> fe2[e] + ficytcc[c]	1	Transport
FRUabc	D-fructose transport via ABC system	atp[c] + fru[e] + h2o[c] --> adp[c] + fru[c] + h[c] + pi[c]	2	Transport	Rfer_1901+Rfer_1903+Rfer_1902	FrcABC
GLCabc	D-glucose transport via ABC system	atp[c] + glc-D[e] + h2o[c] --> adp[c] + glc-D[c] + h[c] + pi[c]	3	Transport	Rfer_1093, Rfer_1096, Rfer_1097, Rfer_1095	YbgB+YbgD+YbgC+Gbp
GLCpts	D-glucose transport via PEP:Pyr PTS	glc-D[e] + pep[c] --> g6p[c] + pyr[c]	2	Transport	Rfer_0602, Rfer_0601, Rfer_0603	ManX+PtsH+PtsI
GLYCLTt2r	glycolate transport via proton symport, reversible	glyclt[e] + h[e] <==> glyclt[c] + h[c]	2	Transport
ILEabc	L-isoleucine transport via ABC system	atp[c] + h2o[c] + ile-L[e] --> adp[c] + h[c] + ile-L[c] + pi[c]	2	Transport	Rfer_0269+Rfer_1004+Rfer_1835+Rfer_1837+Rfer_1838+Rfer_1836, Rfer_2588+Rfer_1002+Rfer_2589+Rfer_2587+Rfer_2586	BrnQ, AzlCD
Kt6	potassium transport in/out via proton symport	h[e] + k[e] <==> h[c] + k[c]	3	Transport	Rfer_0764, Rfer_2542, Rfer_4238	KefC, KefC2, Kup1
L-LACt2	L-lactate reversible transport via proton symport	h[e] + lac-L[e] <==> h[c] + lac-L[c]	2	Transport
LEUabc	L-leucine transport via ABC system	atp[c] + h2o[c] + leu-L[e] --> adp[c] + h[c] + leu-L[c] + pi[c]	2	Transport	Rfer_0269+Rfer_1004+Rfer_1835+Rfer_1837+Rfer_1838+Rfer_1836, Rfer_2588+Rfer_1002+Rfer_2589+Rfer_2587+Rfer_2586	BrnQ, AzlCD
MG2abc	magnesium transport via ABC system	atp[c] + h2o[c] + mg2[e] --> adp[c] + h[c] + mg2[c] + pi[c]	3	Transport	Rfer_0493	MgtA2
MGt5	magnesium transport in/out via permease (no H+)	mg2[c] <==> mg2[e]	3	Transport	Rfer_3748	CorA2
MNabc	manganese transport via ABC system	atp[c] + h2o[c] + mn2[e] --> adp[c] + h[c] + mn2[c] + pi[c]	2	Transport	Rfer_2052, Rfer_2053, Rfer_2051	ZnuB+ZnuC+ZnuA
NH4t3	ammonium transport out via K+ antiport	k[c] + nh4[e] --> k[e] + nh4[c]	3	Transport	Rfer_0519	AmtB2
NIabc	nickel transport via ABC system	atp[c] + h2o[c] + ni2[e] --> adp[c] + h[c] + ni2[c] + pi[c]	2	Transport	Rfer_0981, Rfer_1952, Rfer_1951, Rfer_0984, Rfer_3103	NikE+NikD+NikA+NikB+NikC
NIt5	nickel transport in/out via permease (no H+)	ni2[c] <==> ni2[e]	3	Transport	Rfer_3748	CorA2
NO2t3	nitrite transport out via proton antiport	h[e] + no2[c] --> h[c] + no2[e]	3	Transport	Rfer_2790	NarK
NO3abc	nitrate transport via ABC system	atp[c] + h2o[c] + no3[e] --> adp[c] + h[c] + no3[c] + pi[c]	4	Transport	Rfer_2555, Rfer_2554, Rfer_2556	NrtB+NrtC+NrtA
O2t	O2 transport in via diffusion	o2[e] <==> o2[c]	4	Transport
PIt6	phosphate transport in/out via proton symporter	h[e] + pi[e] <==> h[c] + pi[c]	3	Transport	Rfer_1399	PitA
PPA_1	inorganic diphosphatase (one proton translocation)	h2o[c] + ppi[c] --> h[e] + (2) pi[c]	3	Transport	Rfer_1472	Ppa1
PPAt6	propionate transport in/out via proton symport	h[e] + ppa[e] <==> h[c] + ppa[c]	4	Transport
PROt5	L-proline:Na+ symporter	na1[e] + pro-L[e] <==> na1[c] + pro-L[c]	2	Transport	Rfer_2192	NaPt
RIBabc	D-ribose transport via ABC system	atp[c] + h2o[c] + rib-D[e] --> adp[c] + h[c] + pi[c] + rib-D[c]	3	Transport	Rfer_3129, Rfer_0437, Rfer_3130, Rfer_0439, Rfer_0438, Rfer_3131	RbsB+RbsC+RbsA, RbsA1+RbsC1+RbsB1
SULabc	sulfate transport via ABC system	atp[c] + h2o[c] + so4[e] --> adp[c] + h[c] + pi[c] + so4[c]	3	Transport	Rfer_1761, Rfer_1759, Rfer_1781, Rfer_1760	CysAP+CysW+CysP+CysT
TSULabc	thiosulfate transport via ABC system	atp[c] + h2o[c] + tsul[e] --> adp[c] + h[c] + pi[c] + tsul[c]	3	Transport	Rfer_1761, Rfer_1759, Rfer_1781, Rfer_1760	CysAP+CysW+CysP+CysT
URAt6	uracil transport in/out via proton symport	h[e] + ura[e] <==> h[c] + ura[c]	2	Transport	Rfer_0069	PyrP
VALabc	L-valine transport via ABC system	atp[c] + h2o[c] + val-L[e] --> adp[c] + h[c] + pi[c] + val-L[c]	2	Transport	Rfer_0269+Rfer_1004+Rfer_1835+Rfer_1837+Rfer_1838+Rfer_1836, Rfer_2588+Rfer_1002+Rfer_2589+Rfer_2587+Rfer_2586	AzlCD, BrnQ
ZN2abc2	zinc transport in via ABC system	atp[c] + h2o[c] + zn2[e] --> adp[c] + h[c] + pi[c] + zn2[c]	2	Transport	Rfer_2052, Rfer_2053, Rfer_2051	ZnuB+ZnuC+ZnuA
ZN2t4	zinc transport out via antiport	h[e] + k[e] + zn2[c] --> h[c] + k[c] + zn2[e]	3	Transport	Rfer_0413+Rfer_0412+Rfer_0411	CzcA3
ACt6	acetate transport in/out via proton symport	ac[e] + h[e] <==> ac[c] + h[c]	3	Transport, Extracellular	Rfer_3782	ActP
ASPt2	L-aspartate transport in via proton symport	asp-L[e] + h[e] --> asp-L[c] + h[c]	3	Transport, Extracellular	Rfer_3455	GltP
BUTSabc	butanesulfonate transport via ABC system	atp[c] + buts[e] + h2o[c] --> adp[c] + buts[c] + h[c] + pi[c]	3	Transport, Extracellular	Rfer_1775+Rfer_1776+Rfer_1778	SsuABC
CO2t	CO2 transport out via diffusion	co2[e] <==> co2[c]	4	Transport, Extracellular
ETHSabc	ethanesulfonate transport via ABC system	atp[c] + eths[e] + h2o[c] --> adp[c] + eths[c] + h[c] + pi[c]	3	Transport, Extracellular	Rfer_1775+Rfer_1776+Rfer_1778	SsuABC
ETOHt1	ethanol transport in/out via diffusion	etoh[e] <==> etoh[c]	1	Transport, Extracellular
FUMt6_na	fumarate transport in/out via sodium symport	fum[e] + na1[e] <==> fum[c] + na1[c]	3	Transport, Extracellular	Rfer_1440	DctA
GLNabc	L-glutamine transport via ABC system	atp[c] + gln-L[e] + h2o[c] --> adp[c] + gln-L[c] + h[c] + pi[c]	3	Transport, Extracellular	Rfer_3807, Rfer_3809, Rfer_3808, Rfer_0966, Rfer_4160, Rfer_0968	GlnHec+GlnQec+GlnPec, GlnH+GlnQ+GlnP
GLUt6	L-glutamate transport in/out via proton symporter	glu-L[e] + h[e] <==> glu-L[c] + h[c]	3	Transport, Extracellular	Rfer_3455	GltP
GLYC3Pabc	sn-Glycerol 3-phosphate transport via ABC system	atp[c] + glyc3p[e] + h2o[c] --> adp[c] + glyc3p[c] + h[c] + pi[c]	3	Transport, Extracellular	Rfer_1287, Rfer_1284, Rfer_1285, Rfer_1286	UgpE+UgpA+UgpB+UgpC
H2Ot5	H2O transport via diffusion	h2o[e] <==> h2o[c]	4	Transport, Extracellular
HEXSabc	hexanesulfonate transport via ABC system	atp[c] + h2o[c] + hexs[e] --> adp[c] + h[c] + hexs[c] + pi[c]	3	Transport, Extracellular	Rfer_1775+Rfer_1776+Rfer_1778	SsuABC
HOMt	Homoserine efflux	h[e] + hom-L[c] --> h[c] + hom-L[e]	2	Transport, Extracellular	Rfer_3462	RhtB
ISTNTabc	Isethionate transport via ABC system	atp[c] + h2o[c] + istnt[e] --> adp[c] + h[c] + istnt[c] + pi[c]	3	Transport, Extracellular	Rfer_1775+Rfer_1776+Rfer_1778	SsuABC
MALt6_na	malate/sodium symporter	mal-L[e] + na1[e] <==> mal-L[c] + na1[c]	3	Transport, Extracellular	Rfer_1440	DctA
METabc	L-methionine transport via ABC system	atp[c] + h2o[c] + met-L[e] --> adp[c] + h[c] + met-L[c] + pi[c]	3	Transport, Extracellular	Rfer_1770, Rfer_1772, Rfer_1771	MetQ+MetI+MetN
METDabc	D-methionine transport via ABC system	atp[c] + h2o[c] + met-D[e] --> adp[c] + h[c] + met-D[c] + pi[c]	3	Transport, Extracellular	Rfer_1770, Rfer_1772, Rfer_1771	MetQ+MetI+MetN
MOBDabc	molybdate transport via ABC system	atp[c] + h2o[c] + mobd[e] --> adp[c] + h[c] + mobd[c] + pi[c]	2	Transport, Extracellular	Rfer_2858, Rfer_2859, Rfer_2860	ModC+ModB+ModA
MOPSabc	MOPS transport via ABC system	atp[c] + h2o[c] + mops[e] --> adp[c] + h[c] + mops[c] + pi[c]	3	Transport, Extracellular	Rfer_1775+Rfer_1776+Rfer_1778	SsuABC
NAt3_2	sodium proton antiporter (H:NA is 2)	(2) h[e] + na1[c] --> (2) h[c] + na1[e]	3	Transport, Extracellular	Rfer_2582	NhaA
NH4t	ammonium transport via diffusion	nh4[e] <==> nh4[c]	3	Transport, Extracellular	Rfer_0473	AmtB
NO3t7	nitrate transport in via nitrite antiport	no2[c] + no3[e] --> no2[e] + no3[c]	3	Transport, Extracellular	Rfer_2791	NarKec
OROTt2_2	orotate transport via sodium symport	na1[e] + orot[e] <==> na1[c] + orot[c]	3	Transport, Extracellular	Rfer_1440	DctA
PIabc	phosphate transport via ABC system	atp[c] + h2o[c] + pi[e] --> adp[c] + h[c] + (2) pi[c]	3	Transport, Extracellular	Rfer_0583, Rfer_0580, Rfer_0582, Rfer_0581	PstD+PstB+PstA+PstC
PPNabc	phosphonate transport via ABC system	atp[c] + h2o[c] + ppn[e] --> adp[c] + h[c] + pi[c] + ppn[c]	3	Transport, Extracellular	Rfer_0140+Rfer_0141, Rfer_0184+Rfer_0183+Rfer_0185	PtxABC
PTRCabc	putrescine transport via ABC system	atp[c] + h2o[c] + ptrc[e] --> adp[c] + h[c] + pi[c] + ptrc[c]	3	Transport, Extracellular	Rfer_0888, Rfer_0353, Rfer_0354, Rfer_0352, Rfer_0887, Rfer_0355, Rfer_3242, Rfer_0889	PotA+PotDec+PotB+PotC, PotF+PotH+PotI+PotG
PYRt2	pyruvate reversible transport via proton symport	h[e] + pyr[e] <==> h[c] + pyr[c]	1	Transport, Extracellular
SPMDabc	spermidine transport via ABC system	atp[c] + h2o[c] + spmd[e] --> adp[c] + h[c] + pi[c] + spmd[c]	2	Transport, Extracellular	Rfer_0888, Rfer_0887, Rfer_3242, Rfer_0889	PotA+PotDec+PotC+PotB
SUCCt6_na	succinate transporter in/out via sodium symport	na1[e] + succ[e] <==> na1[c] + succ[c]	3	Transport, Extracellular	Rfer_1440	DctA
SUCFUMtdc	dicarboyxlic acid transporter (succinate:fumarate)	fum[e] + succ[c] <==> fum[c] + succ[e]	3	Transport, Extracellular	Rfer_3576, Rfer_3845	DcuB2, DcuB
SULAabc	sulfoacetate transport via ABC system	atp[c] + h2o[c] + sula[e] --> adp[c] + h[c] + pi[c] + sula[c]	3	Transport, Extracellular	Rfer_1775+Rfer_1776+Rfer_1778	SsuABC
CHORS	chorismate synthase	[c] : 3psme --> chor + pi	3	Tyrosine, Tryptophan, and Phenylalanine Metabolism	Rfer_3161	AroC
DAHPS	3-deoxy-D-arabino-heptulosonate 7-phosphate synthetase	[c] : e4p + h2o + pep --> 2dda7p + pi	3	Tyrosine, Tryptophan, and Phenylalanine Metabolism	Rfer_3367, Rfer_0482	AroF, AroGec
DHQD1	3-dehydroquinate dehydratase	[c] : 3dhq <==> 3dhsk + h2o	2	Tyrosine, Tryptophan, and Phenylalanine Metabolism	Rfer_2381	AroD
DHQS	3-dehydroquinate synthase	[c] : 2dda7p --> 3dhq + pi	3	Tyrosine, Tryptophan, and Phenylalanine Metabolism	Rfer_1247, Rfer_2926	AroB, AroB2
PHETA1	phenylalanine transaminase	[c] : akg + phe-L <==> glu-L + phpyr	3	Tyrosine, Tryptophan, and Phenylalanine Metabolism	Rfer_2174, Rfer_0506	IlvE, TyrB
PHETRS	Phenylalanyl-tRNA synthetase	[c] : atp + phe-L + trnaphe --> amp + phetrna + ppi	3	Tyrosine, Tryptophan, and Phenylalanine Metabolism	Rfer_1340+Rfer_1341	PheRS
PSCVT	3-phosphoshikimate 1-carboxyvinyltransferase	[c] : pep + skm5p <==> 3psme + pi	3	Tyrosine, Tryptophan, and Phenylalanine Metabolism	Rfer_1567	AroA
SHK3D	shikimate dehydrogenase	[c] : 3dhsk + h + nadph <==> nadp + skm	3	Tyrosine, Tryptophan, and Phenylalanine Metabolism	Rfer_3413	AroEec
SHKK	shikimate kinase	[c] : atp + skm --> adp + h + skm5p	3	Tyrosine, Tryptophan, and Phenylalanine Metabolism	Rfer_2925	AroK
TYRTA	tyrosine transaminase	[c] : akg + tyr-L <==> 34hpp + glu-L	3	Tyrosine, Tryptophan, and Phenylalanine Metabolism	Rfer_2174	TyrB
ATPM	ATP maintenance requirment	[c] : atp + h2o --> adp + h + pi	1	Unassigned
HCO3E	carbonate dehydratase (HCO3 equilibration reaction)	[c] : co2 + h2o <==> h + hco3	3	Unassigned	Rfer_3841	YadF
L-LACD2	L-Lactate dehydrogenase (ubiquinone)	[c] : lac-L + ubq8 --> pyr + ubq8h2	3	Unassigned	Rfer_2351	LldD
L-LACD3	L-Lactate dehydrogenase (menaquinone)	[c] : lac-L + mqn8 --> mql8 + pyr	3	Unassigned	Rfer_2351	LldD
SELNPS	Selenophosphate synthase	[c] : atp + h2o + seln --> amp + pi + selnp	3	Unassigned	Rfer_2844	SelD
SOD	superoxide dismutase	[c] : (2) h + (2) o2- --> h2o2 + o2	3	Unassigned	Rfer_3151	SodB
OIVD1	2-oxoisovalerate dehydrogenase (acylating; 4-methyl-2-oxopentaoate)	[c] : 4mop + coa + nad <==> co2 + ivcoa + nadh	3	Valine, Leucine, and Isoleucine Degradation	Rfer_3554, Rfer_3553	BkdA1+BkdA2
OIVD2	2-oxoisovalerate dehydrogenase (acylating; 3-methyl-2-oxobutanoate)	[c] : 3mob + coa + nad --> co2 + ibcoa + nadh	3	Valine, Leucine, and Isoleucine Degradation	Rfer_3554, Rfer_3553	BkdA1+BkdA2
OIVD3	2-oxoisovalerate dehydrogenase (acylating; 3-methyl-2-oxopentanoate)	[c] : 3mop + coa + nad --> 2mbcoa + co2 + nadh	3	Valine, Leucine, and Isoleucine Degradation	Rfer_3554, Rfer_3553	BkdA1+BkdA2
ACHBS	2-aceto-2-hydroxybutanoate synthase	[c] : 2obut + h + pyr --> 2ahbut + co2	3	Valine, Leucine, and Isoleucine Metabolism	Rfer_3322+Rfer_3323	IlvH
ACLS	acetolactate synthase (Also catalyzes ACHBS)	[c] : h + (2) pyr --> alac-S + co2	3	Valine, Leucine, and Isoleucine Metabolism	Rfer_3322+Rfer_3323	IlvH
ILETA	isoleucine transaminase	[c] : akg + ile-L <==> 3mop + glu-L	3	Valine, Leucine, and Isoleucine Metabolism	Rfer_0506	IlvE
ILETRS	Isoleucyl-tRNA synthetase	[c] : atp + ile-L + trnaile --> amp + iletrna + ppi	3	Valine, Leucine, and Isoleucine Metabolism	Rfer_1432	IleS
IPPMIa	3-isopropylmalate dehydratase	[c] : 3c2hmp <==> 2ippm + h2o	3	Valine, Leucine, and Isoleucine Metabolism	Rfer_1794+Rfer_1795	LeuC
IPPMIb	2-isopropylmalate hydratase	[c] : 2ippm + h2o <==> 3c3hmp	3	Valine, Leucine, and Isoleucine Metabolism	Rfer_1794+Rfer_1795	LeuC
LEUTAi	leucine transaminase (irreversible)	[c] : 4mop + glu-L --> akg + leu-L	3	Valine, Leucine, and Isoleucine Metabolism	Rfer_2174, Rfer_0506	TyrB, IlvE
LEUTRS	Leucyl-tRNA synthetase	[c] : atp + leu-L + trnaleu --> amp + leutrna + ppi	3	Valine, Leucine, and Isoleucine Metabolism	Rfer_0758	LeuS
THRD_L	L-threonine deaminase	[c] : thr-L --> 2obut + nh4	3	Valine, Leucine, and Isoleucine Metabolism	Rfer_0344, Rfer_0733, Rfer_1084	IlvA, SdaB, IlvA2
VALTA	valine transaminase	[c] : akg + val-L <==> 3mob + glu-L	3	Valine, Leucine, and Isoleucine Metabolism	Rfer_0506	IlvE
VALTRS	Valyl-tRNA synthetase	[c] : atp + trnaval + val-L --> amp + ppi + valtrna	3	Valine, Leucine, and Isoleucine Metabolism	Rfer_2376	ValS
ACBIPGT	Adenosyl cobainamide GTP transferase	[c] : adcobap + gtp + h --> adgcoba + ppi	2	Vitamins & Cofactor Biosynthesis	Rfer_2622	CobU
ADCOBAK	Adenosyl cobinamide kinase	[c] : adcoba + atp --> adcobap + adp + h	2	Vitamins & Cofactor Biosynthesis	Rfer_2622	CobU
ADCOBAS	adenosylcobinamide-phosphate synthase	[c] : 1ap2ol + adcobhex --> adcoba + h2o	2	Vitamins & Cofactor Biosynthesis	Rfer_2616	CbiB
ADCOBHEXS	adenosylcobyric acid synthase	[c] : adcobdam + (4) atp + (4) gln-L + (4) h2o --> adcobhex + (4) adp + (4) glu-L + (4) h + (4) pi	3	Vitamins & Cofactor Biosynthesis	Rfer_2612	CobQ
ADCPS2	adenosylcobinamide-phosphate synthase	[c] : 1ap2olp + adcobhex + atp --> adcobap + adp + h + pi	2	Vitamins & Cofactor Biosynthesis	Rfer_2616	CbiB
CO2DAMR	cob(II)yrinic acid a,c-diamide reductase	[c] : (2) co2dam + nadh --> (2) co1dam + h + nad	3	Vitamins & Cofactor Biosynthesis	Rfer_2617	BluB
COBPS	cobalamin-5'-phosphate synthase	[c] : adgcoba + rdmbzi --> cobamcoa + gmp + h	3	Vitamins & Cofactor Biosynthesis	Rfer_2610	CobS
CYRDAAT	cob(I)yrinic acid a,c-diamide adenosyltransferase	[c] : atp + co1dam + h --> adcobdam + pppi	3	Vitamins & Cofactor Biosynthesis	Rfer_2618	BtuR
CYRDAS	Cob(II)yrinate a,c-diamide synthase (glutamine-hydrolysing)	[c] : (4) atp + (2) cobrnt + (4) gln-L + (2) h2o --> (4) adp + (2) co2dam + (4) glu-L + (2) h + (2) ppi	3	Vitamins & Cofactor Biosynthesis	Rfer_2624	CbiA
DB4PS	3,4-Dihydroxy-2-butanone-4-phosphate synthase	[c] : ru5p-D --> db4p + for + h	3	Vitamins & Cofactor Biosynthesis	Rfer_2668	RibA
DHFOR2	dihydrofolate reductase	[c] : dhf + nadp <==> fol + nadph	2	Vitamins & Cofactor Biosynthesis	Rfer_2985	DfrA
DHFOR3	dihydrofolate reductase	[c] : fol + h + (2) nadph <==> (2) nadp + thf	2	Vitamins & Cofactor Biosynthesis	Rfer_2985	DfrA
DHFR	dihydrofolate reductase	[c] : dhf + h + nadph <==> nadp + thf	2	Vitamins & Cofactor Biosynthesis	Rfer_2985	DfrA
DPCOAK	dephospho-CoA kinase	[c] : atp + dpcoa --> adp + coa + h	2	Vitamins & Cofactor Biosynthesis	Rfer_2905	CoaE
GTPCII	GTP cyclohydrolase II	[c] : gtp + (3) h2o --> 25dhpp + for + (2) h + ppi	3	Vitamins & Cofactor Biosynthesis	Rfer_2668	RibA
HMPK1	hydroxymethylpyrimidine kinase (ATP)	[c] : 4ahmmp + atp --> 4ampm + adp + h	2	Vitamins & Cofactor Biosynthesis	Rfer_2470	ThiD
HMPK2	hydroxymethylpyrimidine kinase (CTP)	[c] : 4ahmmp + ctp --> 4ampm + cdp + h	2	Vitamins & Cofactor Biosynthesis	Rfer_2470	ThiD
HMPK3	hydroxymethylpyrimidine kinase (UTP)	[c] : 4ahmmp + utp --> 4ampm + h + udp	2	Vitamins & Cofactor Biosynthesis	Rfer_2470	ThiD
HMPK4	hydroxymethylpyrimidine kinase (GTP)	[c] : 4ahmmp + gtp --> 4ampm + gdp + h	2	Vitamins & Cofactor Biosynthesis	Rfer_2470	ThiD
HPPK	2-amino-4-hydroxy-6-hydroxymethyldihydropteridine diphosphokinase	[c] : 2ahhmp + atp --> 2ahhmd + amp + h	2	Vitamins & Cofactor Biosynthesis	Rfer_2508	FolK
MECDPDH	2C-methyl-D-erythritol 2,4 cyclodiphosphate dehydratase	[c] : 2mecdp + nadh --> h2mb4p + h2o + nad	3	Vitamins & Cofactor Biosynthesis	Rfer_2307	IspG
MTHFC	methenyltetrahydrofolate cyclohydrolase	[c] : h2o + methf <==> 10fthf + h	3	Vitamins & Cofactor Biosynthesis	Rfer_2209	FolD2
MTHFD	methylenetetrahydrofolate dehydrogenase (NADP)	[c] : mlthf + nadp <==> methf + nadph	3	Vitamins & Cofactor Biosynthesis	Rfer_2209	FolD2
NNAM	nicotinamidase	[c] : h2o + ncam --> nac + nh4	3	Vitamins & Cofactor Biosynthesis	Rfer_0828	PncA
NNDMBRT	nicotinate-nucleotide-dimethylbenzimidazole phosphoribosyltransferase	[c] : dmbzid + nicrnt --> 5prdmbz + h + nac	3	Vitamins & Cofactor Biosynthesis	Rfer_2611	CobT
NNDMBRT2	nicotinate-nucleotide-dimethylbenzimidazole phosphoribosyltransferase	[c] : ribflv --> dmbzid + unknown1	3	Vitamins & Cofactor Biosynthesis	Rfer_2611	CobT
PMPK	phosphomethylpyrimidine kinase	[c] : 4ampm + atp --> 2mahmp + adp	2	Vitamins & Cofactor Biosynthesis	Rfer_2470	ThiD
PNTEH	Hydrolase Class ( RXN R02973)	[c] : h2o + ptth --> cysam + pnto-R	3	Vitamins & Cofactor Biosynthesis	Rfer_0828	PncA
PPBNGS	porphobilinogen synthase	[c] : (2) 5aop --> h + (2) h2o + ppbng	3	Vitamins & Cofactor Biosynthesis	Rfer_3805	HemB
RBFSa	riboflavin synthase	[c] : 4r5au + db4p --> dmlz + (2) h2o + pi	2	Vitamins & Cofactor Biosynthesis	Rfer_2667+Rfer_2669	RibEH
RBFSb	riboflavin synthase	[c] : (2) dmlz --> 4r5au + ribflv	2	Vitamins & Cofactor Biosynthesis	Rfer_2667+Rfer_2669	RibEH
RBZP	alpha-ribazole-5-phosphatase	[c] : 5prdmbz + h2o --> pi + rdmbzi	2	Vitamins & Cofactor Biosynthesis	Rfer_2609	CobC
SHCHCC	sirohydrochlorin cobaltochelatase	[c] : cobalt2 + (0.5) nad + shcl --> copre2 + (2.5) h + (0.5) nadh	2	Vitamins & Cofactor Biosynthesis	Rfer_2113	CbiX
THPDH	NAD-dependent threonine 4-phosphate dehydrogenase	[c] : nad + phthr --> amopbut-L + h + nadh	3	Vitamins & Cofactor Biosynthesis	Rfer_3565	PdxA
UPP3MT	uroporphyrinogen methyltransferase	[c] : (2) amet + uppg3 --> (2) ahcys + (2) h + shcl	3	Vitamins & Cofactor Biosynthesis	Rfer_2883	HemD
UPP3S	uroporphyrinogen-III synthase	[c] : hmbil --> h2o + uppg3	3	Vitamins & Cofactor Biosynthesis	Rfer_2883	HemD
List of Exchange Reactions
The reaction agg_GS13m_2 represents the biomass reaction
This sheet gives information on all the reactions that allow the
exchange of the metabolites with the environment
Abbreviation	Reaction Name	Reaction Equation
EX_2ddglcn(e)	2-Dehydro-3-deoxy-D-gluconate exchange	[e] : 2ddglcn <==>
EX_ac(e)	Acetate exchange	[e] : ac <==>
EX_ala-D(e)	D-Alanine exchange	[e] : ala-D <==>
EX_alaala(e)	D-Alanyl-D-alanine exchange	[e] : alaala <==>
EX_arab-L(e)	L-Arabinose exchange	[e] : arab-L <==>
EX_arg-L(e)	L-Arginine exchange	[e] : arg-L <==>
EX_asp-L(e)	L-Aspartate exchange	[e] : asp-L <==>
EX_buts(e)	butanesulfonate exchange	[e] : buts <==>
EX_bz(e)	Benzoate exchange	[e] : bz <==>
EX_ca2(e)	Calcium exchange	[e] : ca2 <==>
EX_cd2(e)	Cadmium exchange	[e] : cd2 <==>
EX_cellb(e)	cellobiose exchange	[e] : cellb <==>
EX_cgly(e)	Cys-Gly exchange	[e] : cgly <==>
EX_cit(e)	Citrate exchange	[e] : cit <==>
EX_co2(e)	CO2 exchange	[e] : co2 <==>
EX_cobalt2(e)	Co2+ exchange	[e] : cobalt2 <==>
EX_cro4(e)	chromate exchange	[e] : cro4 <==>
EX_cu2(e)	Cu2+ exchange	[e] : cu2 <==>
EX_eths(e)	ethanesulfonate exchange	[e] : eths <==>
EX_etoh(e)	Ethanol exchange	[e] : etoh <==>
EX_fe2(e)	Fe2+ exchange	[e] : fe2 <==>
EX_fe3(e)	Fe3+ exchange	[e] : fe3 <==>
EX_fru(e)	D-Fructose exchange	[e] : fru <==>
EX_fum(e)	Fumarate exchange	[e] : fum <==>
EX_glc(e)	D-Glucose exchange	[e] : glc-D <==>
EX_gln-L(e)	L-Glutamine exchange	[e] : gln-L <==>
EX_glu-L(e)	L-Glutamate exchange	[e] : glu-L <==>
EX_glyc3p(e)	sn-Glycerol 3-phosphate exchange	[e] : glyc3p <==>
EX_glyclt(e)	Glycolate exchange	[e] : glyclt <==>
EX_gthrd(e)	Reduced glutathione exchange	[e] : gthrd <==>
EX_h(e)	H+ exchange	[e] : h <==>
EX_h2(e)	H2 exchange	[e] : h2 <==>
EX_h2o(e)	H2O exchange	[e] : h2o <==>
EX_hexs(e)	hexanesulfonate exchange	[e] : hexs <==>
EX_hom-L(e)	L-Homoserine exchange	[e] : hom-L <==>
EX_ile-L(e)	L-Isoleucine exchange	[e] : ile-L <==>
EX_istnt(e)	Isethionate exchange	[e] : istnt <==>
EX_k(e)	K+ exchange	[e] : k <==>
EX_lac-L(e)	L-Lactate exchange	[e] : lac-L <==>
EX_leu-L(e)	L-Leucine exchange	[e] : leu-L <==>
EX_mal-L(e)	L-Malate exchange	[e] : mal-L <==>
EX_met-D(e)	D-Methionine exchange	[e] : met-D <==>
EX_met-L(e)	L-Methionine exchange	[e] : met-L <==>
EX_mg2(e)	Mg exchange	[e] : mg2 <==>
EX_mn2(e)	Mn2+ exchange	[e] : mn2 <==>
EX_mobd(e)	Molybdate exchange	[e] : mobd <==>
EX_mops(e)	MOPS exchange	[e] : mops <==>
EX_na1(e)	Sodium exchange	[e] : na1 <==>
EX_nh4(e)	Ammonium exchange	[e] : nh4 <==>
EX_ni2(e)	Ni2+ exchange	[e] : ni2 <==>
EX_no2(e)	Nitrite exchange	[e] : no2 <==>
EX_no3(e)	Nitrate exchange	[e] : no3 <==>
EX_o2(e)	O2 exchange	[e] : o2 <==>
EX_orot(e)	Orotate exchange	[e] : orot <==>
EX_pi(e)	Phosphate exchange	[e] : pi <==>
EX_ppa(e)	Propionate exchange	[e] : ppa <==>
EX_ppn(e)	Phosphonate exchange	[e] : ppn <==>
EX_pro-L(e)	L-Proline exchange	[e] : pro-L <==>
EX_ptrc(e)	Putrescine exchange	[e] : ptrc <==>
EX_pyr(e)	Pyruvate exchange	[e] : pyr <==>
EX_rib-D(e)	D-Ribose exchange	[e] : rib-D <==>
EX_so4(e)	Sulfate exchange	[e] : so4 <==>
EX_spmd(e)	Spermidine exchange	[e] : spmd <==>
EX_succ(e)	Succinate exchange	[e] : succ <==>
EX_sula(e)	Sulfoacetate exchange	[e] : sula <==>
EX_tsul(e)	Thiosulfate exchange	[e] : tsul <==>
EX_ura(e)	Uracil exchange	[e] : ura <==>
EX_val-L(e)	L-Valine exchange	[e] : val-L <==>
EX_zn2(e)	Zinc exchange	[e] : zn2 <==>
BIO_Rfer3	R.ferrireducens Biomass Equation	[c] : (0.00034) 4hba + (59.81) atp + (0.000345) coa + (0.00104) dna_Eco + (0.00069) fad + (0.1598) glycogen + (59.81) h2o + (0.000034) hemeO + (0.00102) hmfurn + (0.00908) lps_EC + (0.0022) nadh + (0.0017) nadph + (0.02614) peptido_EC + (0.00256) plipid_Eco + (0.005088) protein_Eco + (0.03527) ptrc + (0.000034) pydx5p + (0.006566) rna_Eco + (0.00713) spmd + (0.05) thf + (0.00034) thmpp + (0.00034…
List of Metabolites
Abbreviation	Name
10fthf	10-Formyltetrahydrofolate
12dgr_EC	1,2-Diacylglycerol (E.coli)
13dpg	3-Phospho-D-glyceroyl phosphate
13ppd	Propane-1,3-diol
14glun	1,4-alpha-D-Glucan
1ap2ol	1-Aminopropan-2-ol
1ap2olp	D-1-Aminopropan-2-ol O-phosphate
1ppr6p	1-Piperideine 6-carboxylate
1pyr5c	1-Pyrroline-5-carboxylate
23dap	2,3-Diaminopropionate
23dhdp	2,3-Dihydrodipicolinate
23dhmb	(R)-2,3-Dihydroxy-3-methylbutanoate
23dhmp	(R)-2,3-Dihydroxy-3-methylpentanoate
25aics	(S)-2-[5-Amino-1-(5-phospho-D-ribosyl)imidazole-4-carboxamido]succinate
25dhpp	2,5-Diamino-6-hydroxy-4-(5'-phosphoribosylamino)-pyrimidine
26dap-LL	LL-2,6-Diaminoheptanedioate
26dap-M	meso-2,6-Diaminoheptanedioate
2aadp	L-2-Aminoadipate
2ahbut	(S)-2-Aceto-2-hydroxybutanoate
2ahhmd	2-Amino-4-hydroxy-6-hydroxymethyl-7,8-dihydropteridine diphosphate
2ahhmp	2-Amino-4-hydroxy-6-hydroxymethyl-7,8-dihydropteridine
2c25dho	2-Carboxy-2,5-dihydro-5-oxofuran-2-acetate
2cpr5p	1-(2-Carboxyphenylamino)-1-deoxy-D-ribulose 5-phosphate
2dda7p	2-Dehydro-3-deoxy-D-arabino-heptonate 7-phosphate
2ddg6p	2-Dehydro-3-deoxy-D-gluconate 6-phosphate
2ddglcn	2-Dehydro-3-deoxy-D-gluconate
2dh3dgal	2-Dehydro-3-deoxy-D-galactonate
2dh3dgal6p	2-Dehydro-3-deoxy-D-galactonate 6-phosphate
2dhp	2-Dehydropantoate
2dmmq8	2-Demethylmenaquinone 8
2dmmql8	2-Demethylmenaquinol 8
2dr1p	2-Deoxy-D-ribose 1-phosphate
2h3opp	2-Hydroxy-3-oxopropanoate
2ippm	2-Isopropylmaleate
2kmb	2-keto-4-methylthiobutyrate
2maacoa	2-Methyl-3-acetoacetyl-CoA
2mahmp	2-Methyl-4-amino-5-hydroxymethylpyrimidine diphosphate
2mb2coa	trans-2-Methylbut-2-enoyl-CoA
2mbcoa	2-Methylbutanoyl-CoA
2mcacn	cis-2-Methylaconitate
2me4p	2-C-methyl-D-erythritol 4-phosphate
2mecdp	2-C-methyl-D-erythritol 2,4-cyclodiphosphate
2mp2coa	2-Methylprop-2-enoyl-CoA
2obut	2-Oxobutanoate
2ohph	2-Octaprenyl-6-hydroxyphenol
2ombzl	2-Octaprenyl-6-methoxy-1,4-benzoquinol
2omhmbl	2-Octaprenyl-3-methyl-5-hydroxy-6-methoxy-1,4-benzoquinol
2ommbl	2-Octaprenyl-3-methyl-6-methoxy- 1,4-benzoquinol
2omph	2-Octaprenyl-6-methoxyphenol
2oph	2-Octaprenylphenol
2p4c2me	2-phospho-4-(cytidine 5'-diphospho)-2-C-methyl-D-erythritol
2pg	D-Glycerate 2-phosphate
2pglyc	2-Phosphoglycolate
34dhbz	3,4-Dihydroxybenzoate
34hpp	3-(4-Hydroxyphenyl)pyruvate
36dahx	(3S)-3,6-Diaminohexanoate
3c2hmp	3-Carboxy-2-hydroxy-4-methylpentanoate
3c3hmp	3-Carboxy-3-hydroxy-4-methylpentanoate
3c4mop	3-Carboxy-4-methyl-2-oxopentanoate
3cmuc	3-Carboxy-cis,cis-muconate
3dhq	3-Dehydroquinate
3dhsk	3-Dehydroshikimate
3fpyr	3-Fumarylpyruvate
3hbacoa	(R)-3-Hydroxybutanoyl-CoA
3hbACP	(3R)-3-Hydroxybutanoyl-[acyl-carrier protein]
3hbut-R	(R)-3-Hydroxybutanoate
3hbycoa	(S)-3-Hydroxybutyryl-CoA
3hdcoa	(S)-3-Hydroxydecanoyl-CoA
3hddACP	(R)-3-Hydroxydodecanoyl-[acyl-carrier protein]
3hddcoa	(S)-3-Hydroxydodecanoyl-CoA
3hdeACP	(3R)-3-Hydroxydecanoyl-[acyl-carrier protein]
3hhACP	(R)-3-Hydroxyhexanoyl-[acp]
3hhcoa	(S)-3-Hydroxyhexanoyl-CoA
3hhdcoa	(S)-3-Hydroxyhexadecanoyl-CoA
3hmbcoa	(S)-3-Hydroxy-2-methylbutyryl-CoA
3hmp	(S)-3-hydroxyisobutyrate
3hocACP	(R)-3-Hydroxyoctanoyl-[acyl-carrier protein]
3hocdacp	(3R)-3-Hydroxyoctadecanoyl-[acyl-carrier protein]
3hocoa	(S)-3-Hydroxyoctanoyl-CoA
3hpaACP	(3R)-3-Hydroxypalmitoyl-[acyl-carrier protein]
3hpimcoa	3-Hydroxypimelyl-CoA
3hppnl	3-Hydroxypropanal
3htdACP	(3R)-3-Hydroxytetradecanoyl-[acyl-carrier protein]
3htdcoa	(S)-3-Hydroxytetradecanoyl-CoA
3ig3p	C'-(3-Indolyl)-glycerol 3-phosphate
3mb2coa	3-Methylbut-2-enoyl-CoA
3mob	3-Methyl-2-oxobutanoate
3mop	(S)-3-Methyl-2-oxopentanoate
3odcoa	3-Oxodecanoyl-CoA
3oddcoa	3-Oxododecanoyl-CoA
3ohcoa	3-Oxohexanoyl-CoA
3ohdcoa	3-Oxohexadecanoyl-CoA
3oocoa	3-Oxooctanoyl-CoA
3ophb	3-Octaprenyl-4-hydroxybenzoate
3opimcoa	3-Oxopimeloyl-CoA
3otdcoa	3-Oxotetradecanoyl-CoA
3oxddACP	3-Oxododecanoyl-[acyl-carrier protein]
3oxdeACP	3-Oxodecanoyl-[acyl-carrier protein]
3oxhACP	3-Oxohexanoyl-[acyl-carrier protein]
3oxhdACP	3-Oxohexadecanoyl-[acp]
3oxocACP	3-Oxooctanoyl-[acyl-carrier protein]
3oxocdacp	3-Oxooctadecanoyl-[acp]
3oxtdACP	3-Oxotetradecanoyl-[acyl-carrier protein]
3pg	3-Phospho-D-glycerate
3php	3-Phosphohydroxypyruvate
3psme	5-O-(1-Carboxyvinyl)-3-phosphoshikimate
4abut	4-Aminobutanoate
4abz	4-Aminobenzoate
4adcho	4-amino-4-deoxychorismate
4ahmmp	4-Amino-5-hydroxymethyl-2-methylpyrimidine
4ampm	4-Amino-2-methyl-5-phosphomethylpyrimidine
4c2me	4-(cytidine 5'-diphospho)-2-C-methyl-D-erythritol
4chccm	4-Carboxy-2-hydroxy-cis,cis-muconate
4chms	4-Carboxy-2-hydroxymuconate semialdehyde
4choa	4-Carboxy-4-hydroxy-2-oxoadipate
4h2oxv	4-Hydroxy-2-oxovalerate
4hba	4-Hydroxy-benzyl alcohol
4hbcoa	4-Hydroxybenzoyl-CoA
4hbz	4-Hydroxybenzoate
4met2obut	4-Methylthio-2-oxobutanoate
4mhetz	4-Methyl-5-(2-hydroxyethyl)-thiazole
4mop	4-Methyl-2-oxopentanoate
4mpetz	4-Methyl-5-(2-phosphoethyl)-thiazole
4pasp	4-Phospho-L-aspartate
4per	4-Phospho-D-erythronate
4ppan	D-4'-Phosphopantothenate
4ppcys	N-((R)-4-Phosphopantothenoyl)-L-cysteine
4r5au	4-(1-D-Ribitylamino)-5-aminouracil
5678thh	(6R)-6-(L-erythro-1,2-Dihydroxypropyl)-5,6,7,8-tetrahydro-4a-hydroypterin
5aizc	5-amino-1-(5-phospho-D-ribosyl)imidazole-4-carboxylate
5aop	5-Amino-4-oxopentanoate
5aprbu	5-Amino-6-(5'-phosphoribitylamino)uracil
5apru	5-Amino-6-(5'-phosphoribosylamino)uracil
5d4dglcr	5-Dehydro-4-deoxy-D-glucarate
5mcsn	5-Methylcytosine
5mdr1p	5-Methylthio-5-deoxy-D-ribose 1-phosphate
5mdru1p	5-Methylthio-5-deoxy-D-ribulose 1-phosphate
5mta	5-Methylthioadenosine
5mthf	5-Methyltetrahydrofolate
5mtr	5-Methylthio-D-ribose
5prdmbz	N1-(5-Phospho-alpha-D-ribosyl)-5,6-dimethylbenzimidazole
6hch1eccoa	6-Hydroxycyclohex-1-enecarbonyl-CoA
6occhcoa	6-oxocyclohex-1-ene-1-carboxyl-CoA
6pgc	6-Phospho-D-gluconate
6pgl	6-phospho-D-glucono-1,5-lactone
78dhp	(6R)-6-(L-erythro-1,2-Dihydroxypropyl)-7,8-dihydro-6H-pterin
8aonn	8-Amino-7-oxononanoate
aacoa	Acetoacetyl-CoA
ac	Acetate
acac	Acetoacetate
acACP	Acetyl-ACP
acald	Acetaldehyde
accoa	Acetyl-CoA
acetone	Acetone
acg5p	N-Acetyl-L-glutamyl 5-phosphate
acg5sa	N-Acetyl-L-glutamate 5-semialdehyde
acgam	N-Acetyl-D-glucosamine
acgam1p	N-Acetyl-D-glucosamine 1-phosphate
acglu	N-Acetyl-L-glutamate
achms	O-Acetyl-L-homoserine
acmam	N-Acetyl-D-muramoate
acmama	N-Acetyl-D-muramoyl-L-alanine
acmana	N-Acetyl-D-mannosamine
acorn	N2-Acetyl-L-ornithine
ACP	acyl carrier protein
acser	O-Acetyl-L-serine
actACP	Acetoacetyl-ACP
actp	Acetyl phosphate
adcoba	Adenosyl cobinamide
adcobap	Adenosyl cobinamide phosphate
adcobdam	Adenosyl cobyrinate diamide
adcobhex	adenosyl-cobyric acid
ade	Adenine
adgcoba	Adenosine-GDP-cobinamide
adn	Adenosine
adp	ADP
adpglc	ADPglucose
adphep-D,D	ADP-D-glycero-D-manno-heptose
adphep-L,D	ADP-L-glycero-D-manno-heptose
agm	Agmatine
ahcys	S-Adenosyl-L-homocysteine
ahdt	2-Amino-4-hydroxy-6-(erythro-1,2,3-trihydroxypropyl)dihydropteridine triphosphate
aicar	5-Amino-1-(5-Phospho-D-ribosyl)imidazole-4-carboxamide
air	5-amino-1-(5-phospho-D-ribosyl)imidazole
akg	2-Oxoglutarate
alaala	D-Alanyl-D-alanine
ala-B	beta-Alanine
alac-S	(S)-2-Acetolactate
ala-D	D-Alanine
ala-L	L-Alanine
alatrna	L-Alanyl-tRNA(Ala)
alltt	Allantoate
amet	S-Adenosyl-L-methionine
ametam	S-Adenosylmethioninamine
amob	S-Adenosyl-4-methylthio-2-oxobutanoate
amopbut-L	2-Amino-3-oxo-4-phosphonooxybutyrate
amp	AMP
anth	Anthranilate
ap4a	P1,P4-Bis(5'-adenosyl) tetraphosphate
ap5a	P1,P5-Bis(5'-adenosyl) pentaphosphate
apoACP	apoprotein [acyl carrier protein]
aps	Adenosine 5'-phosphosulfate
ara4n-L	4-amino-4-deoxy-L-arabinose
ara4n-lipa	L-ara4N modified KDO2 Lipid A
ara5p	D-Arabinose 5-phosphate
arab-L	L-Arabinose
arbt6p	Arbutin 6-phosphate
arg-L	L-Arginine
argsuc	N(omega)-(L-Arginino)succinate
argtrna	L-Arginyl-tRNA(Arg)
asn-L	L-Asparagine
asntrna	L-Asparaginyl-tRNA(Asn)
asp-L	L-Aspartate
aspsa	L-Aspartate 4-semialdehyde
asptrna	L-Aspartyl-tRNA(Asp)
atp	ATP
b2coa	trans-But-2-enoyl-CoA
benzcoa	Benzoyl-CoA
btal	Butanal
btamp	Biotinyl-5'-AMP
btcoa	Butanoyl-CoA (C4:0CoA)
btn	Biotin
butpi	Butanoyl phosphate
buts	butanesulfonate
bz	Benzoate
bzsucc	Benzylsuccinate
bzsuccoa	Benzylsuccinyl-CoA
ca2	Calcium
cbasp	N-Carbamoyl-L-aspartate
cbi	Cobinamide
cbl1	Cob(I)alamin
cbp	Carbamoyl phosphate
cd2	Cadmium
cdlp	Cardiolipin
cdp	CDP
cdpdag	CDPdiacylglycerol
cdpdag_EC	CDPdiacylglycerol (E coli)
cdpddg	CDP-4-dehydro-6-deoxy-D-glucose
cdpea	CDPethanolamine
cdpglc	CDPglucose
cellb	cellobiose
cgly	Cys-Gly
ch15deccoa	Cyclohexa-1,5-dienecarbonyl-CoA
chitob	Chitobiose
chor	Chorismate
cit	Citrate
citr-L	L-Citrulline
ckdo	CMP-3-deoxy-D-manno-octulosonate
clpn_EC	Cardiolipin (Ecoli)
cmp	CMP
co1dam	Cob(I)yrinate a,c diamide
co2	CO2
co2dam	Cob(II)yrinate a,c diamide
coa	Coenzyme A
cobalt2	Co2+
cobamcoa	Cobamide coenzyme
cobrnt	Cobyrinate
copre2	cobalt-precorrin 2
cpppg3	Coproporphyrinogen III
creat	Creatine
cro4	chromate
crtn	Creatinine
csn	Cytosine
ctp	CTP
cu2	Cu2+
cynt	Cyanate
cysam	Cysteamine
cys-L	L-Cysteine
cysth-L	L-Cystathionine
cystrna	L-Cysteinyl-tRNA(Cys)
cytd	Cytidine
dad-2	Deoxyadenosine
dad-5	5'-Deoxyadenosine
dadp	dADP
damp	dAMP
dann	7,8-Diaminononanoate
datp	dATP
db4p	3,4-dihydroxy-2-butanone 4-phosphate
dc2coa	trans-Dec-2-enoyl-CoA
dcamp	N6-(1,2-Dicarboxyethyl)-AMP
dccoa	Decanoyl-CoA (C10:0CoA)
dcdp	dCDP
dcmp	dCMP
dctp	dCTP
ddcaACP	Dodecanoyl-ACP (n-C12:0ACP)
ddcoa	Dodecanoyl-CoA (n-C12:0CoA)
dgdp	dGDP
dgmp	dGMP
dgsn	Deoxyguanosine
dgtp	dGTP
dhap	Dihydroxyacetone phosphate
dhf	7,8-Dihydrofolate
dhnpt	2-Amino-4-hydroxy-6-(D-erythro-1,2,3-trihydroxypropyl)-7,8-dihydropteridine
dhor-S	(S)-Dihydroorotate
dhpmp	Dihydroneopterin monophosphate
dhpt	Dihydropteroate
dhptd	4,5-dihydroxy-2,3-pentanedione
dimp	dIMP
din	Deoxyinosine
ditp	dITP
dkmpp	2,3-diketo5-methylthio-1-phosphopentane
dmbzid	5,6-Dimethylbenzimidazole
dmlz	6,7-Dimethyl-8-(1-D-ribityl)lumazine
dmpp	Dimethylallyl diphosphate
dna_Eco	DNA, Escherichia coli
dnad	Deamino-NAD+
dpcoa	Dephospho-CoA
dtbt	Dethiobiotin
dtdp	dTDP
dtdp6dm	dTDP-6-deoxy-L-mannose
dtdpddg	dTDP-4-dehydro-6-deoxy-D-glucose
dtdpddm	dTDP-4-dehydro-6-deoxy-L-mannose
dtdpglc	dTDPglucose
dtmp	dTMP
dttp	dTTP
dudp	dUDP
dump	dUMP
duri	Deoxyuridine
dutp	dUTP
dxyl5p	1-deoxy-D-xylulose 5-phosphate
e4p	D-Erythrose 4-phosphate
eig3p	D-erythro-1-(Imidazol-4-yl)glycerol 3-phosphate
etha	Ethanolamine
eths	ethanesulfonate
etoh	Ethanol
f6p	D-Fructose 6-phosphate
fa1	Fatty acid (Iso-C14:0)
fa10	Fatty acid (Anteiso-C17:1)
fa10coa	Anteiso-C17:1 CoA
fa11	Fatty acid (Iso-C17:0)
fa11coa	Iso-C17:0 CoA
fa12	Fatty acid (Anteiso-C17:0)
fa12coa	Anteiso-C17:0 CoA
fa1coa	Iso-C14:0 CoA
fa3	Fatty acid (Iso-C15:0)
fa3coa	Iso-C15:0 CoA
fa4	Fatty acid (Anteiso-C15:0)
fa4coa	Anteiso-C15:0 CoA
fa5	Fatty acid (Iso-C16:1)
fa5coa	Iso-C16:1 CoA
fa6	Fatty acid (iso-C16:0)
fa6coa	Iso-C16:0 CoA
fa9	Fatty acid (Iso-C17:1)
fa9coa	Iso-C17:1 CoA
fad	FAD
fadh2	FADH2
fc1p	L-Fuculose 1-phosphate
fdp	D-Fructose 1,6-bisphosphate
fdxo-4:2	ferrodoxin (oxidized form 4:2)
fdxr-4:2	ferrodoxin (reduced form 4:2)
fe2	Fe2+
fe3	Fe3+
fgam	N2-Formyl-N1-(5-phospho-D-ribosyl)glycinamide
fglut-S	S-Formylglutathione
ficytcc	Ferricytochrome c
fmet	N-Formyl-L-methionine
fmettrna	N-Formylmethionyl-tRNA
fmn	flavin mononucleotide
fmnRD	flavin mononucleotide reduced
focytcc	Ferrocytochrome c
fol	Folate
for	Formate
fpram	2-(Formamido)-N1-(5-phospho-D-ribosyl)acetamidine
fprica	5-Formamido-1-(5-phospho-D-ribosyl)imidazole-4-carboxamide
frdp	Farnesyl diphosphate
fru	D-Fructose
fum	Fumarate
g1p	D-Glucose 1-phosphate
g3p	Glyceraldehyde 3-phosphate
g6p	D-Glucose 6-phosphate
gal	D-Galactose
galctn-D	D-Galactonate
galctr-D	D-Galactarate
gam1p	D-Glucosamine 1-phosphate
gam6p	D-Glucosamine 6-phosphate
gar	N1-(5-Phospho-D-ribosyl)glycinamide
gcald	Glycolaldehyde
gdp	GDP
gdpddm	GDP-4-dehydro-6-deoxy-D-mannose
gdpfuc	GDP-L-fucose
gdpman	GDP-D-mannose
gdpofuc	GDP-4-oxo-L-fucose
gdptp	Guanosine 3'-diphosphate 5'-triphosphate
ggluaba	gammaglutamyl-gamma-aminobutyraldehyde
ggluabt	gammaglutamyl-gamma-aminobutyrate
ggluptrc	gammaglutamyl putrescine
glc-D	D-Glucose
glcn-D	D-Gluconate
gln-L	L-Glutamine
glntrna	L-Glutaminyl-tRNA(Gln)
glu1sa	L-Glutamate 1-semialdehyde
glu5p	L-Glutamate 5-phosphate
glu5sa	L-Glutamate 5-semialdehyde
glucys	gamma-L-Glutamyl-L-cysteine
glu-D	D-Glutamate
glu-L	L-Glutamate
glutcoa	Glutaryl-CoA
glutrna	L-Glutamyl-tRNA(Glu)
glx	Glyoxylate
gly	Glycine
glyald	D-Glyceraldehyde
glyc	Glycerol
glyc3p	sn-Glycerol 3-phosphate
glyclt	Glycolate
glycogen	glycogen
glyc-R	(R)-Glycerate
glytrna	Glycyl-tRNA(Gly)
gmh17bp	D-Glycero-D-manno-heptose 1,7-bisphosphate
gmh1p	D-Glycero-D-manno-heptose 1-phosphate
gmh7p	D-Glycero-D-manno-heptose 7-phosphate
gmp	GMP
gp4g	P1,P4-Bis(5'-guanosyl) tetraphosphate
grdp	Geranyl diphosphate
gthox	Oxidized glutathione
gthrd	Reduced glutathione
gtp	GTP
gua	Guanine
h	H+
h2	H2
h2mb4p	1-hydroxy-2-methyl-2-(E)-butenyl 4-diphosphate
h2o	H2O
h2o2	Hydrogen peroxide
h2s	Hydrogen sulfide
hco3	Bicarbonate
hcys-L	L-Homocysteine
hdca	hexadecanoate (n-C16:0)
hdcea	hexadecenoate (n-C16:1)
hdcoa	Hexadecenoyl-CoA (n-C16:1CoA)
hdd2coa	trans-Hexadec-2-enoyl-CoA
hdeACP	Hexadecenoyl-ACP (n-C16:1ACP)
hemeO	Heme O
hexs	hexanesulfonate
hg0	Mercury (uncharged)
hg2	Mercury (charged +2)
his-L	L-Histidine
hisp	L-Histidinol phosphate
histd	L-Histidinol
histrna	L-Histidyl-tRNA(His)
hmbil	Hydroxymethylbilane
hmfurn	4-hydroxy-5-methyl-3(2H)-furanone
hmgcoa	Hydroxymethylglutaryl-CoA
hom-L	L-Homoserine
hpyr	Hydroxypyruvate
hqn	Hydroquinone
hx2coa	trans-Hex-2-enoyl-CoA
hxal	hexanal
hxan	Hypoxanthine
hxcoa	Hexanoyl-CoA (C6:0CoA)
iasp	Iminoaspartate
ibcoa	Isobutyryl-CoA
icit	Isocitrate
idp	IDP
ile-L	L-Isoleucine
iletrna	L-Isoleucyl-tRNA(Ile)
imacp	3-(Imidazol-4-yl)-2-oxopropyl phosphate
imp	IMP
indole	Indole
inost	myo-Inositol
ins	Inosine
ipdp	Isopentenyl diphosphate
iqnl	Isoquinoline
iqnln	Isoquinolin-1(2H)-one
istnt	Isethionate
itp	ITP
ivcoa	Isovaleryl-CoA
k	K+
kdo	3-Deoxy-D-manno-2-octulosonate
kdo2lipid4	KDO(2)-lipid IV(A)
kdo2lipid4L	KDO(2)-lipid IV(A) with laurate
kdo8p	3-Deoxy-D-manno-octulosonate 8-phosphate
kdolipid4	KDO-lipid IV(A)
lac-D	D-Lactate
lac-L	L-Lactate
lald-L	L-Lactaldehyde
lcts	Lactose
leu-L	L-Leucine
leutrna	L-Leucyl-tRNA(Leu)
lgt-S	(R)-S-Lactoylglutathione
lipa	KDO(2)-lipid (A)
lipidA	2,3-Bis(3-hydroxytetradecanoyl)-D-glucosaminyl-1,6-beta-D-2,3-bis(3-hydroxytetradecanoyl)-beta-D-glucosaminyl 1-phosphate
lipidAds	Lipid A Disaccharide
lipidX	2,3-Bis(3-hydroxytetradecanoyl)-beta-D-glucosaminyl 1-phosphate
lps_EC	lipopolysaccharide (Ecoli)
Lsacchrp	L-Saccharopine
lys-L	L-Lysine
lystrna	L-Lysine-tRNA (Lys)
malACP	Malonyl-[acyl-carrier protein]
malcoa	Malonyl-CoA
mal-D	D-Malate
male	Maleate
mal-L	L-Malate
malm	Maleamate
malt	Maltose
malthp	Maltoheptaose
malthx	Maltohexaose
maltpt	Maltopentaose
malttr	Maltotriose
maltttr	Maltotetraose
man1p	D-Mannose 1-phosphate
man6p	D-Mannose 6-phosphate
mana	D-Mannonate
met-D	D-Methionine
methf	5,10-Methenyltetrahydrofolate
met-L	L-Methionine
metox	L-Methionine S-oxide
mettrna	L-Methionyl-tRNA (Met)
mg2	Mg
mi1p-D	1D-myo-Inositol 1-phosphate
micit	Methylisocitrate
mlthf	5,10-Methylenetetrahydrofolate
mmalsa-S	(S)-Methylmalonate semialdehyde
mmcoa-R	(R)-Methylmalonyl-CoA
mmcoa-S	(S)-Methylmalonyl-CoA
mn2	Mn2+
mobd	Molybdate
mops	MOPS
mql7	Menaquinol 7
mql8	Menaquinol 8
mqn7	Menaquinone 7
mqn8	Menaquinone 8
msa	Malonate semialdehyde
mthgxl	Methylglyoxal
myrsACP	Myristoyl-ACP (n-C14:0ACP)
n2ppn	2-Nitropropane
na1	Sodium
nac	Nicotinate
nad	Nicotinamide adenine dinucleotide
nadh	Nicotinamide adenine dinucleotide - reduced
nadp	Nicotinamide adenine dinucleotide phosphate
nadph	Nicotinamide adenine dinucleotide phosphate - reduced
ncam	Nicotinamide
nh4	Ammonium
nh4oh	Ammonium hydroxide
ni2	Ni2+
nicrnt	Nicotinate D-ribonucleotide
nmn	NMN
no2	Nitrite
no3	Nitrate
o2	O2
o2-	Superoxide
oaa	Oxaloacetate
oc2coa	trans-Oct-2-enoyl-CoA
occoa	Octanoyl-CoA (C8:0CoA)
ocdca	octadecanoate (n-C18:0)
ocdcea	octadecenoate (n-C18:1)
octdp	all-trans-Octaprenyl diphosphate
octeACP	Octadecenoyl-ACP (n-C18:1ACP)
odecoa	Octadecenoyl-CoA (n-C18:1CoA)
ohpb	2-Oxo-3-hydroxy-4-phosphobutanoate
orn-L	L-Ornithine
orot	Orotate
orot5p	Orotidine 5'-phosphate
oxadpcoa	3-Oxoadipyl-CoA
oxglyc	Oxaloglycolate
pa_EC	phosphatidate (E.coli)
palmACP	Palmitoyl-ACP (n-C16:0ACP)
pan4p	Pantetheine 4'-phosphate
pant-R	(R)-Pantoate
pap	Adenosine 3',5'-bisphosphate
paps	3'-Phosphoadenylyl sulfate
pdx5p	Pyridoxine 5'-phosphate
pe_EC	Phosphatidylethanolamine (ecoli)
pep	Phosphoenolpyruvate
peptido_EC	Peptidoglycan subunit of Escherichia coli
pg_EC	Phospatidylglycerol (Ecoli)
pgly	Phosphatidylglycerol
pgp_EC	Phosphatidylglycerophosphate (Ecoli)
phaccoa	Phenylacetyl-CoA
pheac	Phenylacetate
phe-L	L-Phenylalanine
pheme	Protoheme
phetrna	L-Phenylalanyl-tRNA(Phe)
phitcoa	E-Phenylitaconyl-CoA
phom	O-Phospho-L-homoserine
phpyr	Phenylpyruvate
phthr	O-Phospho-4-hydroxy-L-threonine
pi	Phosphate
plipid_Eco	Phospholipid, E. coli
pmtcoa	Palmitoyl-CoA (n-C16:0CoA)
pnto-R	(R)-Pantothenate
polypi	Polyphosphate
ppa	Propionate
ppac	Phosphonoacetate
ppal	Propanal
ppap	Propanoyl phosphate
ppbng	Porphobilinogen
ppcoa	Propanoyl-CoA (C3:0CoA)
pphn	Prephenate
ppi	Diphosphate
ppn	Phosphonate
ppp9	Protoporphyrin
pppg9	Protoporphyrinogen IX
pppi	Inorganic triphosphate
pram	5-Phospho-beta-D-ribosylamine
pran	N-(5-Phospho-D-ribosyl)anthranilate
prbamp	1-(5-Phosphoribosyl)-AMP
prbatp	1-(5-Phosphoribosyl)-ATP
prfp	1-(5-Phosphoribosyl)-5-[(5-phosphoribosylamino)methylideneamino]imidazole-4-carboxamide
prlp	5-[(5-phospho-1-deoxyribulos-1-ylamino)methylideneamino]-1-(5-phosphoribosyl)imidazole-4-carboxamide
pro-L	L-Proline
protein_Eco	Protein, Escherichia coli
protrna	L-Prolyl-tRNA(Pro)
prpp	5-Phospho-alpha-D-ribose 1-diphosphate
ps	Phosphatidylserine
ps_EC	phosphatidylserine (Ecoli)
pser-L	O-Phospho-L-serine
ptrc	Putrescine
ptth	Pantetheine
pyam5p	Pyridoxamine 5'-phosphate
pydx5p	Pyridoxal 5'-phosphate
pyr	Pyruvate
quln	Quinolinate
r1p	alpha-D-Ribose 1-phosphate
r5p	alpha-D-Ribose 5-phosphate
rb15bp	D-Ribulose 1,5-bisphosphate
rdmbzi	N1-(alpha-D-ribosyl)-5,6-dimethylbenzimidazole
rhcys	S-Ribosyl-L-homocysteine
rib-D	D-Ribose
ribflv	Riboflavin
rna_Eco	RNA, Escherichia coli
ru5p-D	D-Ribulose 5-phosphate
s7p	Sedoheptulose 7-phosphate
sbt6p	D-Sorbitol 6-phosphate
seln	Selenide
selnp	Selenophosphate
ser-L	L-Serine
sertrna	L-Seryl-tRNA(Ser)
shcl	dihydrosirohydrochlorin
skm	Shikimate
skm5p	Shikimate 5-phosphate
sl26da	N-Succinyl-LL-2,6-diaminoheptanedioate
sl2a6o	N-Succinyl-2-L-amino-6-oxoheptanedioate
so3	Sulfite
so4	Sulfate
spmd	Spermidine
srb1p	Sorbose 1-phosphate
strcoa	Stearyl-CoA (n-C18:0CoA)
succ	Succinate
succoa	Succinyl-CoA
suchms	O-Succinyl-L-homoserine
sucsal	Succinic semialdehyde
sula	Sulfoacetate
tartr-L	L-tartarate
tartr-M	meso-Tartaric acid
td2coa	trans-Tetradec-2-enoyl-CoA
tdcoa	Tetradecanoyl-CoA (n-C14:0CoA)
tdeACP	Tetradecenoyl-ACP (n-C14:1ACP)
thdp	2,3,4,5-Tetrahydrodipicolinate
thf	5,6,7,8-Tetrahydrofolate
thmmp	Thiamin monophosphate
thmpp	Thiamine diphosphate
thr-L	L-Threonine
thr-LA	L-Allo-threonine
thrtrna	L-Threonyl-tRNA(Thr)
thym	Thymine
thymd	Thymidine
trans-dd2coa	trans-Dodec-2-enoyl-CoA
trdox	Oxidized thioredoxin
trdrd	Reduced thioredoxin
tre	Trehalose
tre6p	alpha,alpha'-Trehalose 6-phosphate
trnaala	tRNA(Ala)
trnaarg	tRNA(Arg)
trnaasn	tRNA(Asn)
trnaasp	tRNA(Asp)
trnacys	tRNA(Cys)
trnagln	tRNA(Gln)
trnaglu	tRNA (Glu)
trnagly	tRNA(Gly)
trnahis	tRNA(His)
trnaile	tRNA(Ile)
trnaleu	tRNA(Leu)
trnalys	tRNA(Lys)
trnamet	tRNA(Met)
trnaphe	tRNA(Phe)
trnapro	tRNA(Pro)
trnaser	tRNA(Ser)
trnathr	tRNA(Thr)
trnatrp	tRNA(Trp)
trnatyr	tRNA(Tyr)
trnaval	tRNA(Val)
trp-L	L-Tryptophan
trptrna	L-Tryptophanyl-tRNA(Trp)
tsul	Thiosulfate
tyr-L	L-Tyrosine
tyrtrna	L-Tyrosyl-tRNA(Tyr)
u23ga	UDP-2,3-bis(3-hydroxytetradecanoyl)glucosamine
u3aga	UDP-3-O-(3-hydroxytetradecanoyl)-N-acetylglucosamine
u3hga	UDP-3-O-(3-hydroxytetradecanoyl)-D-glucosamine
uaagmda	Undecaprenyl-diphospho-N-acetylmuramoyl-(N-acetylglucosamine)-L-alanyl-D-glutamyl-meso-2,6-diaminopimeloyl-D-alanyl-D-alanine
uaccg	UDP-N-acetyl-3-O-(1-carboxyvinyl)-D-glucosamine
uacgam	UDP-N-acetyl-D-glucosamine
uacmam	UDP-N-acetyl-D-mannosamine
uacmamu	UDP-N-acetyl-D-mannosaminouronate
uagmda	Undecaprenyl-diphospho-N-acetylmuramoyl-L-alanyl-D-glutamyl-meso-2,6-diaminopimeloyl-D-alanyl-D-alanine
uama	UDP-N-acetylmuramoyl-L-alanine
uamag	UDP-N-acetylmuramoyl-L-alanyl-D-glutamate
uamr	UDP-N-acetylmuramate
ubq8	Ubiquinone-8
ubq8h2	Ubiquinol-8
udcpdp	Undecaprenyl diphosphate
udcpp	Undecaprenyl phosphate
udp	UDP
udpg	UDPglucose
udpgal	UDPgalactose
udpglcur	UDP-D-glucuronate
ugmd	UDP-N-acetylmuramoyl-L-alanyl-D-gamma-glutamyl-meso-2,6-diaminopimelate
ugmda	UDP-N-acetylmuramoyl-L-alanyl-D-glutamyl-meso-2,6-diaminopimeloyl-D-alanyl-D-alanine
ump	UMP
unknown1	Unknown Product
uppg3	Uroporphyrinogen III
ura	Uracil
urdglyc	(-)-Ureidoglycolate
urea	Urea
uri	Uridine
utp	UTP
val-L	L-Valine
valtrna	L-Valyl-tRNA(Val)
xan	Xanthine
xmp	Xanthosine 5'-phosphate
xtp	XTP
xu5p-D	D-Xylulose 5-phosphate
zn2	Zinc
