# Supplementary material for: Genome-scale comparison and constraint-based metabolic reconstruction of the facultative anaerobic Fe(III)-reducer Rhodoferax ferrireducens
Source: BMC Genomics. 2009 Sep 22;10:447. doi: 10.1186/1471-2164-10-447 (PMC2755013; doi:10.1186/1471-2164-10-447)
Supplement: Additional file 2 — Carbohydrate metabolism in R. ferrireducens genome. Spreadsheet listing putative genes related to the transport and metabolism of mannose, fructose and cellobiose. [file 1471-2164-10-447-S2.XLS]

## Sheet: Sheet1
Additional file 2
Title: Genes related to carbohydrate metabolism in the R. ferrireducens genome
File format: XLS
Description: List of genes related to the metabolism of different sugars.
Gene ID	Common name
Rfer_0947	mannonate dehydratase
Rfer_0949	2-dehydro-3-deoxygalactonokinase
Rfer_0950	2-dehydro-3-deoxy-6-phosphogalactonate aldolase
Rfer_0951	galactonate dehydratase
Rfer_0952	sugar ABC transporter, permease protein
Rfer_0953	sugar ABC transporter, permease protein
Rfer_0954	sugar ABC transporter, periplasmic sugar-binding protein
Rfer_0955	sugar ABC transporter, ATP-binding protein
Rfer_0956	putative gluconate kinase
Rfer_1094	sugar ABC transporter, ATP-binding protein
Rfer_1095	sugar ABC transporter, permease protein
Rfer_1096	sugar ABC transporter, permease protein
Rfer_1097	sugar ABC transporter, periplasmic sugar-binding protein
Rfer_1099	sugar ABC transporter, periplasmic sugar-binding protein
Rfer_1100	sugar ABC transporter, permease protein
Rfer_1101	sugar ABC transporter, permease protein
Rfer_1102	putative beta-glucosidase A
Rfer_1103	sugar ABC transporter, ATP-binding protein
Rfer_1107	sugar ABC transporter, ATP-binding protein
Rfer_1108	sugar ABC transporter, permease protein
Rfer_1109	sugar ABC transporter, permease protein
Rfer_1110	sugar ABC transporter, periplasmic sugar-binding protein
Rfer_1111	beta-glucosidase A
Rfer_3129	sugar ABC transporter, ATP-binding protein
Rfer_3130	sugar ABC transporter, permease protein
Rfer_3131	sugar ABC transporter, periplasmic sugar-binding protein
Rfer_2155	trehalose-phosphatase
Rfer_2156	4-alpha-glucanotransferase/malto-oligosyltrehalose synthase
Rfer_2157	malto-oligosyltrehalose trehalohydrolase
Rfer_2158	glycogen debranching enzyme GlgX
Rfer_2159	putative membrane protein
Rfer_2160	trehalose synthase/putative maltokinase
Rfer_2161	alpha amylase family protein
Rfer_2162	1,4-alpha-glucan branching enzyme
Rfer_2163	putative trehalose-phosphate synthase
Rfer_0711	mannose-1-phosphate guanylyltransferase/mannose-6-phosphate isomerase
Rfer_1122	mannose-6-phosphate isomerase domain protein
Rfer_2999	phosphomannomutase/phosphoglucomutase
