# Supplementary material for: Genome-scale comparison and constraint-based metabolic reconstruction of the facultative anaerobic Fe(III)-reducer Rhodoferax ferrireducens
Source: BMC Genomics. 2009 Sep 22;10:447. doi: 10.1186/1471-2164-10-447 (PMC2755013; doi:10.1186/1471-2164-10-447)
Supplement: Additional file 5 — Citrate as the sole electron donor and carbon source. Growth curve of R. ferrireducens on 56 mM ferric citrate. [file 1471-2164-10-447-S5.XLS]

## Sheet: Sheet1
Additional file 5
Title: Genes related to citrate metabolism in R. ferrireducens.
File format: XLS
Description: List of genes related to citrate metabolism with corresponding best BLAST matches.
Gene ID	Common name	Best BLAST match
Rfer_2405	triphosphoribosyl-dephospho-CoA synthase CitG	Gammaproteobacteria: Erwinia carotovora subsp. atroseptica SCRI1043
Rfer_2406	holo-ACP synthase CitX	Gammaproteobacteria: Salmonella enterica subsp. enterica serovar Choleraesuis str. SC-B67
Rfer_2407	citrate lyase, alpha subunit	Gammaproteobacteria: Erwinia carotovora subsp. atroseptica SCRI1043
Rfer_2408	citrate lyase, beta subunit	Gammaproteobacteria: Enterobacter sakazakii ATCC BAA-894
Rfer_2409	citrate lyase acyl carrier protein	Gammaproteobacteria: Erwinia carotovora subsp. atroseptica SCRI1043
Rfer_2410	[citrate (pro-3S)-lyase] ligase	Alphaproteobacteria: Rhodopseudomonas palustris BisA53
Rfer_2411	dehydrogenase, isocitrate/isopropylmalate family	Betaproteobacteria: Rhodoferax ferrireducens DSM 15236
Rfer_2412	citrate carrier CitT	Alphaproteobacteria: Bradyrhizobium japonicum USDA 110
Rfer_3489	citrate utilization protein B	Betaproteobacteria: Polaromonas sp. JS666
