# Supplementary material for: Genome-scale comparison and constraint-based metabolic reconstruction of the facultative anaerobic Fe(III)-reducer Rhodoferax ferrireducens
Source: BMC Genomics. 2009 Sep 22;10:447. doi: 10.1186/1471-2164-10-447 (PMC2755013; doi:10.1186/1471-2164-10-447)
Supplement: Additional file 7 — Putative cytochromes c in the R. ferrireducens genome. [file 1471-2164-10-447-S7.XLS]

## Sheet: Sheet1
Additional file 7
Title: Putative cytochromes c in the R. ferrireducens genome.
File format: XLS
Description: list of genes with homology to cytochrome c
Gene ID	Common name
Rfer_0046	putative cytochrome c family protein
Rfer_0244	putative cytochrome c family protein
Rfer_0245	putative cytochrome c family protein
Rfer_0250	putative cytochrome c family protein
Rfer_0255	putative cytochrome c family protein
Rfer_0914	putative cytochrome c family protein
Rfer_3985	putative cytochrome c family protein
Rfer_4086	putative cytochrome c family protein
Rfer_0059	cytochrome c family protein
Rfer_0208	cytochrome c family protein
Rfer_0252	cytochrome c family protein
Rfer_0253	cytochrome c family protein
Rfer_0259	cytochrome c family protein
Rfer_0393	cytochrome c family protein
Rfer_0499	cytochrome c family protein
Rfer_0746	cytochrome c family protein
Rfer_0913	cytochrome c family protein
Rfer_1583	cytochrome c family protein
Rfer_2110	cytochrome c family protein
Rfer_2736	cytochrome c family protein
Rfer_2881	cytochrome c family protein
Rfer_2894	cytochrome c family protein
Rfer_3197	cytochrome c family protein
Rfer_3817	cytochrome c family protein
Rfer_4073	cytochrome c family protein
Rfer_4077	cytochrome c family protein
Rfer_4085	cytochrome c family protein
Rfer_4134	cytochrome c family protein
Rfer_4138	cytochrome c family protein
Rfer_1438	cytochrome c-552
Rfer_2468	cytochrome c-552
Rfer_2966	cytochrome c1 family protein
Rfer_3124	cytochrome c551 peroxidase
Rfer_3191	cytochrome c4
Rfer_4126	cytochrome C oxidase, mono-heme subunit/FixO
Rfer_4082	decaheme c-type cytochrome, DmsE family
Rfer_1713	decaheme c-type cytochrome, OmcA/MtrC family
Rfer_4079	decaheme c-type cytochrome, OmcA/MtrC family
Rfer_4080	decaheme c-type cytochrome, OmcA/MtrC family
Rfer_4083	decaheme c-type cytochrome, OmcA/MtrC family
