# Supplementary material for: Genome-scale comparison and constraint-based metabolic reconstruction of the facultative anaerobic Fe(III)-reducer Rhodoferax ferrireducens
Source: BMC Genomics. 2009 Sep 22;10:447. doi: 10.1186/1471-2164-10-447 (PMC2755013; doi:10.1186/1471-2164-10-447)
Supplement: Additional file 8 — Putative genes involved in metal resistance in the R. ferrireducens genome. Spreadsheet listing genes involved in the resistance to arsenite, chromate, copper and heavy metal efflux pumps. [file 1471-2164-10-447-S8.XLS]

## Sheet: Sheet1
Additional file 8
Title: Putative genes involved in metal resistance in R. ferrireducens
File format: XLS
Description: List of genes related to the resistance to arsenite, chromate, copper and other heavy metals.
Gene ID	Common Name
Rfer3663	Arsenite efflux pump ACR3
Rfer3664	Arsenite-activated ATPase (ArsA)
Rfer3665	Arsenical resistance operon trans-acting repressor (ArsD)
Rfer3666	Arsenate reductase (arsC)
Rfer3667	Predicted transcriptional regulator
Rfer_2446	Chromate resistance protein (ChrB)
Rfer_2447	Chromate transport protein (ChrA)
Rfer_2756	Chromate transport protein
Rfer_2757	Chromate transport protein
Rfer_2824	Chromate transport protein
Rfer_3201	copper ABC transporter, ATP-binding protein
Rfer_3200	copper ABC transporter, periplasmic copper-binding protein
Rfer_3202	copper ABC transporter, permease protein
Rfer_0023	Cu(I)-responsive transcriptional regulator
Rfer_0024	heavy metal-associated domain protein
Rfer_0025	copper-translocating P-type ATPase
Rfer_1144	copper-translocating P-type ATPase
Rfer_0418	copper-translocating P-type ATPase
Rfer_0411	Heavy metal efflux pump CzcA
