# Supplementary material for: Genome-scale comparison and constraint-based metabolic reconstruction of the facultative anaerobic Fe(III)-reducer Rhodoferax ferrireducens
Source: BMC Genomics. 2009 Sep 22;10:447. doi: 10.1186/1471-2164-10-447 (PMC2755013; doi:10.1186/1471-2164-10-447)
Supplement: Additional file 9 — Chemotaxis proteins (Che) and Two-Component systems. Spreadsheet listing genes coding for Che proteins, putative sensor histidine kinases, response regulators and methyl-accepting chemotaxis proteins (MCPs). [file 1471-2164-10-447-S9.XLS]

## Sheet: Sheet1
Additional file 9
Title: Chemotaxis proteins (Che) and two-component systems
File format: XLS
Description: List of genes related to chemotaxis and two-component systems.
Gene ID	Common Name
Rfer_0120	methyl-accepting chemotaxis protein
Rfer_0246	sensor histidine kinase
Rfer_0364	chemotaxis protein CheV
Rfer_0423	sensor protein IrlS
Rfer_0458	sensory box-containing diguanylate cyclase/cyclic diguanylate phosphodiesterase
Rfer_0470	CheW domain protein
Rfer_0478	sensor histidine kinase
Rfer_0504	sensor protein QseC
Rfer_0509	sensor histidine kinase
Rfer_0510	DNA-binding response regulator
Rfer_0563	DNA-binding response regulator, LuxR family
Rfer_0564	sensor histidine kinase/response regulator
Rfer_0566	response regulator CheY
Rfer_0567	chemotaxis protein CheA
Rfer_0568	chemotaxis protein CheW
Rfer_0569	chemotaxis protein methyltransferase
Rfer_0571	chemotaxis response regulator protein-glutamate methylesterase
Rfer_0781	sensor histidine kinase
Rfer_0782	DNA-binding response regulator
Rfer_0787	response regulator
Rfer_0798	response regulator
Rfer_0893	sensor histidine kinase/response regulator
Rfer_0894	DNA-binding response regulator, LuxR family
Rfer_0895	DNA-binding response regulator/sensory box-containing diguanylate cyclase/cyclic diguanylate phosphodiesterase
Rfer_0896	sensory box sensor histidine kinase
Rfer_0897	response regulator
Rfer_0898	methyl-accepting chemotaxis protein
Rfer_0899	chemotaxis protein CheY homolog
Rfer_0901	chemotaxis protein CheA
Rfer_0902	methyl-accepting chemotaxis protein
Rfer_0903	putative chemotaxis protein CheW
Rfer_0904	chemotaxis protein methyltransferase
Rfer_0905	putative chemotaxis protein CheD
Rfer_0906	chemotaxis response regulator protein-glutamate methylesterase
Rfer_0907	drug resistance MFS transporter, drug:H+ antiporter-1 (DHA2) family
Rfer_0921	DNA-binding response regulator, LuxR family
Rfer_0922	sensory box sensor histidine kinase
Rfer_0924	chemotaxis protein CheW
Rfer_0925	methyl-accepting chemotaxis protein
Rfer_0990	methyl-accepting chemotaxis protein
Rfer_0991	chemotaxis protein cheW
Rfer_1021	sensory box-containing diguanylate cyclase/cyclic diguanylate phosphodiesterase
Rfer_1082	sensor histidine kinase
Rfer_1091	DNA-binding response regulator
Rfer_1092	sensor histidine kinase
Rfer_1093	sensory box-containing diguanylate cyclase/cyclic diguanylate phosphodiesterase
Rfer_1135	DNA-binding response regulator, LuxR family
Rfer_1136	sensor histidine kinase
Rfer_1141	sensor histidine kinase, truncation
Rfer_1476	chemotaxis protein cheW
Rfer_1480	methyl-accepting chemotaxis protein
Rfer_1485	sensory box sensor histidine kinase
Rfer_1486	DNA-binding response regulator, LuxR family
Rfer_1526	sensory box-containing diguanylate cyclase
Rfer_1538	sensory box sensor histidine kinase
Rfer_1539	DNA-binding response regulator, LuxR family
Rfer_1767	DNA-binding response regulator/sensory box-containing diguanylate cyclase/cyclic diguanylate phosphodiesterase
Rfer_1768	sensory box histidine kinase/response regulator
Rfer_1826	response regulator
Rfer_1827	sensor histidine kinase
Rfer_1869	DNA-binding response regulator
Rfer_1870	sensor histidine kinase
Rfer_1872	response regulator
Rfer_1873	DNA-binding response regulator, LuxR family
Rfer_1874	sensor histidine Kinase
Rfer_1888	chemotaxis protein CheC
Rfer_1889	response regulator
Rfer_1928	sensory box histidine kinase/response regulator
Rfer_1978	sensory box sensor histidine kinase
Rfer_1980	response regulator
Rfer_1982	sensory box-containing diguanylate cyclase/cyclic diguanylate phosphodiesterase/response regulator domain protein
Rfer_1983	sensory box-containing diguanylate cyclase/cyclic diguanylate phosphodiesterase
Rfer_2016	sensory box-containing diguanylate cyclase/cyclic diguanylate phosphodiesterase
Rfer_2029	methyl-accepting chemotaxis protein
Rfer_2038	sensor histidine kinase/response regulator
Rfer_2039	DNA-binding response regulator, LuxR family
Rfer_2055	sensory box-containing diguanylate cyclase/cyclic diguanylate phosphodiesterase
Rfer_2210	DNA-binding response regulator, LuxR family
Rfer_2211	sensory box sensor histidine kinase
Rfer_2225	methyl-accepting chemotaxis protein
Rfer_2262	DNA-binding response regulator/sensory box-containing diguanylate cyclase/cyclic diguanylate phosphodiesterase
Rfer_2263	sensor histidine kinase/response regulator
Rfer_2270	DNA-binding response regulator
Rfer_2271	sensory box histidine kinase/response regulator
Rfer_2337	sensory box-containing diguanylate cyclase
Rfer_2342	methyl-accepting chemotaxis protein
Rfer_2350	methyl-accepting chemotaxis protein
Rfer_2354	methyl-accepting chemotaxis protein
Rfer_2355	CheR methyltransferase, SAM binding domain protein
Rfer_2356	sensory box histidine kinase/response regulator
Rfer_2400	sensor histidine kinase
Rfer_2401	DNA-binding response regulator
Rfer_2452	DNA-binding response regulator
Rfer_2453	sensor protein LytS
Rfer_2480	sensory box-containing diguanylate cyclase
Rfer_2481	methyl-accepting chemotaxis sensory protein
Rfer_2486	sensor histidine kinase
Rfer_2487	DNA-binding response regulator/sensory box-containing diguanylate cyclase/cyclic diguanylate phosphodiesterase
Rfer_2507	methyl-accepting chemotaxis protein
Rfer_2540	DNA-binding response regulator
Rfer_2541	sensor histidine kinase
Rfer_2629	sensory box-containing diguanylate cyclase/cyclic diguanylate phosphodiesterase
Rfer_2733	sensor histidine kinase
Rfer_2735	response regulator
Rfer_2737	response regulator
Rfer_2738	response regulator
Rfer_2742	sensor histidine kinase
Rfer_2749	methyl-accepting chemotaxis protein
Rfer_2766	sensory box histidine kinase/response regulator
Rfer_2788	sensor histidine kinase
Rfer_2789	methyl-accepting chemotaxis protein
Rfer_2855	sensor histidine kinase
Rfer_2893	sensory box-containing diguanylate cyclase/cyclic diguanylate phosphodiesterase
Rfer_3012	sensory box-containing diguanylate cyclase
Rfer_3013	chemotaxis protein methyltransferase
Rfer_3023	methyl-accepting chemotaxis protein
Rfer_3082	DNA-binding response regulator, LuxR family
Rfer_3083	sensor histidine kinase
Rfer_3087	sensor histidine kinase
Rfer_3096	sensor histidine kinase
Rfer_3119	methyl-accepting chemotaxis protein
Rfer_3120	DNA-binding response regulator
Rfer_3121	sensor histidine kinase
Rfer_3137	methyl-accepting chemotaxis protein
Rfer_3192	sensory box-containing diguanylate cyclase/cyclic diguanylate phosphodiesterase
Rfer_3286	methyl-accepting chemotaxis protein
Rfer_3370	sensory box-containing diguanylate cyclase/cyclic diguanylate phosphodiesterase
Rfer_3372	sensor histidine kinase
Rfer_3373	DNA-binding response regulator, LuxR family
Rfer_3395	sensory box-containing diguanylate cyclase/cyclic diguanylate phosphodiesterase
Rfer_3397	DNA-binding response regulator, LuxR family
Rfer_3398	sensor histidine kinase/response regulator
Rfer_3449	methyl-accepting chemotaxis protein
Rfer_3454	sensor histidine kinase
Rfer_3522	sensor histidine kinase
Rfer_3523	DNA-binding response regulator
Rfer_3546	sensory box protein/response regulator
Rfer_3548	sensory box sensor histidine kinase/response regulator
Rfer_3572	sensory box-containing diguanylate cyclase/cyclic diguanylate phosphodiesterase
Rfer_3573	response regulator
Rfer_3574	sensor histidine kinase
Rfer_3587	DNA-binding response regulator, Fis family
Rfer_3588	sensor histidine kinase
Rfer_3606	sensory box-containing diguanylate cyclase
Rfer_3609	methyl-accepting chemotaxis protein
Rfer_3610	methyl-accepting chemotaxis protein
Rfer_3626	sensory box-containing diguanylate cyclase
Rfer_3645	sensor histidine kinase
Rfer_3646	DNA-binding response regulator
Rfer_3654	sensory box-containing diguanylate cyclase
Rfer_3684	sensor histidine kinase
Rfer_3685	DNA-binding response regulator
Rfer_3702	chemotaxis MotA protein
Rfer_3703	chemotaxis MotB protein
Rfer_3704	chemotaxis protein CheY
Rfer_3705	chemotaxis protein CheZ
Rfer_3743	DNA-binding response regulator, LuxR family
Rfer_3744	sensory box sensor histidine kinase
Rfer_3778	response regulator
Rfer_3779	sensor histidine kinase
Rfer_3820	DNA-binding response regulator
Rfer_3821	sensor histidine kinase
Rfer_3893	sensory box-containing diguanylate cyclase/cyclic diguanylate phosphodiesterase
Rfer_3932	sensory box-containing diguanylate cyclase/cyclic diguanylate phosphodiesterase
Rfer_3937	methyl-accepting chemotaxis protein
Rfer_3950	DNA-binding response regulator
Rfer_3951	sensor histidine kinase
Rfer_4055	sensory box-containing diguanylate cyclase/cyclic diguanylate phosphodiesterase
Rfer_4122	sensory box sensor histidine kinase
Rfer_4162	chemotaxis sensory transducer domain protein
Rfer_4291	chemotaxis protein, degenerate
Rfer_4387	sensory box-containing diguanylate cyclase/cyclic diguanylate phosphodiesterase
Rfer_4413	sensor histidine kinase/response regulator
Rfer_4414	sensor histidine kinase
