# Supplementary material for: Genome-scale comparison and constraint-based metabolic reconstruction of the facultative anaerobic Fe(III)-reducer Rhodoferax ferrireducens
Source: BMC Genomics. 2009 Sep 22;10:447. doi: 10.1186/1471-2164-10-447 (PMC2755013; doi:10.1186/1471-2164-10-447)
Supplement: Additional file 10 — Oxygen metabolism. Spreadsheet listing putative cytochrome c oxidases as well as genes involved in oxidative stress. [file 1471-2164-10-447-S10.XLS]

## Sheet: Sheet1
Additional file 10
Title: Genes related to oxygen metabolism in R. ferrireducens
File format: XLS
Description: List of genes involved in oxygen metabolism and oxidative stress.
Gene ID	Common name
Cytochrome oxidase
Rfer_1680	cytochrome c oxidase, subunit II
Rfer_1681	cytochrome c oxidase, subunit I
Rfer_1684	cytochrome c oxidase, subunit III
Rfer_1930	cytochrome c oxidase, Cbb3-type, subunit I
Rfer_1931	cytochrome c oxidase, Cbb3-type, subunit II
Rfer_1932	cytochrome c oxidase, Cbb3-type, CcoQ subunit
Rfer_1933	cytochrome c oxidase, cbb3-type, subunit III
Defense against oxidative stress
Rfer_3151	Superoxide dismutase
Rfer_4131	Alkylhydroperoxidase
Rfer_3628	Alkylhydroperoxidase
Rfer_3389	Alkylhydroperoxidase
Rfer_0484	Glutathione peroxidase
